# Supplementary material for: Differential Effects of Vitamins A and D on the Transcriptional Landscape of Human Monocytes during Infection
Source: Sci Rep. 2017 Jan 17;7:40599. doi: 10.1038/srep40599 (PMC5240108; doi:10.1038/srep40599)
Supplement: Supplementary Dataset 1 [file srep40599-s2.xls]

## Sheet: Cluster 1
CLUSTER 1
Analysis Type:	PANTHER Overrepresentation Test (release 20160715)
Annotation Version and Release Date:	GO Ontology database Released 2016-10-27
Analyzed List:	upload_1 (Homo sapiens)
Reference List:	Homo sapiens (all genes in database)
Bonferroni correction:	true
GO biological process complete	Homo sapiens - REFLIST (20972)	upload_1 (340)	upload_1 (expected)	upload_1 (over/under)	upload_1 (fold Enrichment)	upload_1 (P-value)
monosaccharide metabolic process (GO:0005996)	177	14	2.87	+	4.88	0.0144
hexose metabolic process (GO:0019318)	165	13	2.67	+	4.86	0.0351
single-organism catabolic process (GO:0044712)	762	33	12.35	+	2.67	0.00359
organophosphate metabolic process (GO:0019637)	920	35	14.92	+	2.35	0.0289
lipid metabolic process (GO:0006629)	1192	43	19.32	+	2.23	0.00813
carbohydrate derivative metabolic process (GO:1901135)	1062	38	17.22	+	2.21	0.0441
organonitrogen compound metabolic process (GO:1901564)	1884	67	30.54	+	2.19	7.48e-06
small molecule metabolic process (GO:0044281)	1669	58	27.06	+	2.14	0.000282
phosphate-containing compound metabolic process (GO:0006796)	2091	68	33.9	+	2.01	0.000196
phosphorus metabolic process (GO:0006793)	2097	68	34	+	2	0.000218
organic substance catabolic process (GO:1901575)	1607	51	26.05	+	1.96	0.03
catabolic process (GO:0009056)	1716	54	27.82	+	1.94	0.019
single-organism metabolic process (GO:0044710)	3429	105	55.59	+	1.89	2.04e-07
metabolic process (GO:0008152)	9572	213	155.18	+	1.37	1.83e-06
organic substance metabolic process (GO:0071704)	9176	203	148.76	+	1.36	2.08e-05
cellular metabolic process (GO:0044237)	8647	191	140.19	+	1.36	0.000168
primary metabolic process (GO:0044238)	8728	191	141.5	+	1.35	0.00038
cellular process (GO:0009987)	14543	280	235.77	+	1.19	0.000273
biological_process (GO:0008150)	17023	318	275.98	+	1.15	4.4e-07
Unclassified (UNCLASSIFIED)	3949	22	64.02	-	0.34	0

## Sheet: Cluster 2
CLUSTER 2
Analysis Type:	PANTHER Overrepresentation Test (release 20160715)
Annotation Version and Release Date:	GO Ontology database Released 2016-10-27
Analyzed List:	upload_1 (Homo sapiens)
Reference List:	Homo sapiens (all genes in database)
Bonferroni correction:	true
GO biological process complete	Homo sapiens - REFLIST (20972)	upload_1 (518)	upload_1 (expected)	upload_1 (over/under)	upload_1 (fold Enrichment)	upload_1 (P-value)
dicarboxylic acid biosynthetic process (GO:0043650)	14	6	0.35	+	17.35	0.0143
protein refolding (GO:0042026)	20	7	0.49	+	14.17	0.00742
regulation of cellular response to heat (GO:1900034)	76	12	1.88	+	6.39	0.0054
cellular response to tumor necrosis factor (GO:0071356)	224	25	5.53	+	4.52	7.01e-06
positive regulation of NF-kappaB transcription factor activity (GO:0051092)	135	15	3.33	+	4.5	0.0176
regulation of response to cytokine stimulus (GO:0060759)	148	16	3.66	+	4.38	0.0115
regulation of cytokine-mediated signaling pathway (GO:0001959)	142	15	3.51	+	4.28	0.0321
regulation of extrinsic apoptotic signaling pathway (GO:2001236)	161	17	3.98	+	4.27	0.00744
response to unfolded protein (GO:0006986)	154	16	3.8	+	4.21	0.019
protein folding (GO:0006457)	227	23	5.61	+	4.1	0.000191
positive regulation of protein serine/threonine kinase activity (GO:0071902)	297	30	7.34	+	4.09	1.49e-06
response to tumor necrosis factor (GO:0034612)	248	25	6.13	+	4.08	5.19e-05
positive regulation of protein modification by small protein conjugation or removal (GO:1903322)	194	19	4.79	+	3.97	0.00522
negative regulation of apoptotic signaling pathway (GO:2001234)	210	20	5.19	+	3.86	0.00408
regulation of protein modification by small protein conjugation or removal (GO:1903320)	272	25	6.72	+	3.72	0.000303
regulation of protein ubiquitination (GO:0031396)	250	22	6.17	+	3.56	0.00408
positive regulation of MAP kinase activity (GO:0043406)	216	19	5.34	+	3.56	0.0245
regulation of protein localization to nucleus (GO:1900180)	229	20	5.66	+	3.54	0.015
regulation of protein serine/threonine kinase activity (GO:0071900)	474	40	11.71	+	3.42	2.91e-07
positive regulation of transferase activity (GO:0051347)	632	53	15.61	+	3.4	1.98e-10
positive regulation of protein kinase activity (GO:0045860)	466	39	11.51	+	3.39	6.55e-07
positive regulation of kinase activity (GO:0033674)	501	41	12.37	+	3.31	4.1e-07
activation of protein kinase activity (GO:0032147)	295	24	7.29	+	3.29	0.00494
regulation of MAP kinase activity (GO:0043405)	331	26	8.18	+	3.18	0.00324
regulation of apoptotic signaling pathway (GO:2001233)	379	29	9.36	+	3.1	0.00118
MAPK cascade (GO:0000165)	371	27	9.16	+	2.95	0.0082
regulation of innate immune response (GO:0045088)	361	26	8.92	+	2.92	0.0157
cytokine-mediated signaling pathway (GO:0019221)	467	33	11.53	+	2.86	0.000997
negative regulation of transferase activity (GO:0051348)	356	25	8.79	+	2.84	0.038
RNA splicing (GO:0008380)	377	26	9.31	+	2.79	0.0337
negative regulation of intracellular signal transduction (GO:1902532)	455	31	11.24	+	2.76	0.00518
signal transduction by protein phosphorylation (GO:0023014)	418	28	10.32	+	2.71	0.0248
regulation of protein kinase activity (GO:0045859)	734	49	18.13	+	2.7	5e-06
response to cytokine (GO:0034097)	751	50	18.55	+	2.7	3.61e-06
positive regulation of protein phosphorylation (GO:0001934)	902	60	22.28	+	2.69	5.77e-08
regulation of cellular response to stress (GO:0080135)	591	39	14.6	+	2.67	0.000412
negative regulation of phosphorylation (GO:0042326)	425	28	10.5	+	2.67	0.0338
positive regulation of phosphorylation (GO:0042327)	945	62	23.34	+	2.66	4.38e-08
cellular response to cytokine stimulus (GO:0071345)	642	42	15.86	+	2.65	0.000157
positive regulation of protein modification process (GO:0031401)	1151	75	28.43	+	2.64	2.68e-10
regulation of transferase activity (GO:0051338)	958	62	23.66	+	2.62	7.65e-08
regulation of kinase activity (GO:0043549)	794	51	19.61	+	2.6	7.94e-06
positive regulation of MAPK cascade (GO:0043410)	493	31	12.18	+	2.55	0.0263
positive regulation of immune system process (GO:0002684)	907	57	22.4	+	2.54	1.69e-06
negative regulation of protein modification process (GO:0031400)	573	36	14.15	+	2.54	0.0043
positive regulation of programmed cell death (GO:0043068)	595	37	14.7	+	2.52	0.0038
positive regulation of phosphorus metabolic process (GO:0010562)	1064	66	26.28	+	2.51	9.35e-08
positive regulation of phosphate metabolic process (GO:0045937)	1064	66	26.28	+	2.51	9.35e-08
positive regulation of intracellular signal transduction (GO:1902533)	920	57	22.72	+	2.51	2.85e-06
positive regulation of cellular protein metabolic process (GO:0032270)	1425	87	35.2	+	2.47	6.8e-11
positive regulation of apoptotic process (GO:0043065)	590	36	14.57	+	2.47	0.00838
positive regulation of protein metabolic process (GO:0051247)	1513	91	37.37	+	2.44	3.49e-11
positive regulation of catalytic activity (GO:0043085)	1563	94	38.61	+	2.43	1.12e-11
regulation of cellular protein localization (GO:1903827)	573	34	14.15	+	2.4	0.0304
regulation of MAPK cascade (GO:0043408)	693	41	17.12	+	2.4	0.00321
negative regulation of signal transduction (GO:0009968)	1118	66	27.61	+	2.39	7.41e-07
cell activation (GO:0001775)	594	35	14.67	+	2.39	0.0254
positive regulation of cell death (GO:0010942)	631	37	15.59	+	2.37	0.0148
negative regulation of cell communication (GO:0010648)	1221	70	30.16	+	2.32	6.58e-07
negative regulation of signaling (GO:0023057)	1225	70	30.26	+	2.31	7.57e-07
regulation of response to stress (GO:0080134)	1385	79	34.21	+	2.31	4.22e-08
regulation of protein modification process (GO:0031399)	1685	95	41.62	+	2.28	3.68e-10
interspecies interaction between organisms (GO:0044419)	870	49	21.49	+	2.28	0.000971
symbiosis, encompassing mutualism through parasitism (GO:0044403)	870	49	21.49	+	2.28	0.000971
regulation of protein phosphorylation (GO:0001932)	1314	74	32.46	+	2.28	3.93e-07
response to organic cyclic compound (GO:0014070)	947	53	23.39	+	2.27	0.000349
negative regulation of cellular protein metabolic process (GO:0032269)	984	55	24.3	+	2.26	0.000198
positive regulation of molecular function (GO:0044093)	1846	103	45.6	+	2.26	4.65e-11
negative regulation of protein metabolic process (GO:0051248)	1042	58	25.74	+	2.25	9.18e-05
intracellular signal transduction (GO:0035556)	1615	89	39.89	+	2.23	9.5e-09
regulation of phosphorylation (GO:0042325)	1409	77	34.8	+	2.21	6.04e-07
viral process (GO:0016032)	830	45	20.5	+	2.2	0.00902
response to nitrogen compound (GO:1901698)	924	50	22.82	+	2.19	0.00234
cell death (GO:0008219)	966	52	23.86	+	2.18	0.00156
multi-organism cellular process (GO:0044764)	836	45	20.65	+	2.18	0.0109
negative regulation of apoptotic process (GO:0043066)	836	45	20.65	+	2.18	0.0109
negative regulation of response to stimulus (GO:0048585)	1399	75	34.55	+	2.17	2.6e-06
apoptotic process (GO:0006915)	900	48	22.23	+	2.16	0.00614
negative regulation of cell death (GO:0060548)	920	49	22.72	+	2.16	0.00486
regulation of intracellular signal transduction (GO:1902531)	1729	92	42.71	+	2.15	2.52e-08
regulation of defense response (GO:0031347)	771	41	19.04	+	2.15	0.0436
regulation of cellular protein metabolic process (GO:0032268)	2370	126	58.54	+	2.15	6.75e-13
programmed cell death (GO:0012501)	922	49	22.77	+	2.15	0.00516
negative regulation of programmed cell death (GO:0043069)	847	45	20.92	+	2.15	0.0153
regulation of apoptotic process (GO:0042981)	1431	76	35.35	+	2.15	2.95e-06
positive regulation of signal transduction (GO:0009967)	1433	76	35.39	+	2.15	3.13e-06
regulation of immune system process (GO:0002682)	1439	76	35.54	+	2.14	3.77e-06
positive regulation of metabolic process (GO:0009893)	3023	159	74.67	+	2.13	2.55e-17
regulation of programmed cell death (GO:0043067)	1445	76	35.69	+	2.13	4.53e-06
positive regulation of macromolecule metabolic process (GO:0010604)	2824	148	69.75	+	2.12	1.56e-15
regulation of protein metabolic process (GO:0051246)	2532	132	62.54	+	2.11	4.55e-13
regulation of cellular localization (GO:0060341)	848	44	20.95	+	2.1	0.0361
positive regulation of cellular metabolic process (GO:0031325)	2839	147	70.12	+	2.1	6.47e-15
regulation of catalytic activity (GO:0050790)	2376	123	58.69	+	2.1	1.28e-11
negative regulation of molecular function (GO:0044092)	1109	57	27.39	+	2.08	0.00173
regulation of cell death (GO:0010941)	1545	79	38.16	+	2.07	7.02e-06
regulation of protein localization (GO:0032880)	986	50	24.35	+	2.05	0.0148
regulation of phosphate metabolic process (GO:0019220)	1644	83	40.61	+	2.04	4.41e-06
regulation of phosphorus metabolic process (GO:0051174)	1645	83	40.63	+	2.04	4.54e-06
immune response (GO:0006955)	1130	56	27.91	+	2.01	0.00693
response to organic substance (GO:0010033)	2665	132	65.82	+	2.01	2.49e-11
positive regulation of cell communication (GO:0010647)	1560	77	38.53	+	2	5.44e-05
regulation of molecular function (GO:0065009)	2884	142	71.23	+	1.99	2.31e-12
positive regulation of signaling (GO:0023056)	1566	77	38.68	+	1.99	6.4e-05
positive regulation of response to stimulus (GO:0048584)	1985	97	49.03	+	1.98	6.51e-07
negative regulation of cellular metabolic process (GO:0031324)	2310	110	57.06	+	1.93	1.18e-07
positive regulation of cellular component organization (GO:0051130)	1178	56	29.1	+	1.92	0.0241
regulation of signal transduction (GO:0009966)	2765	131	68.29	+	1.92	9.09e-10
positive regulation of nitrogen compound metabolic process (GO:0051173)	1764	83	43.57	+	1.9	0.000108
negative regulation of RNA metabolic process (GO:0051253)	1197	56	29.57	+	1.89	0.0385
negative regulation of macromolecule metabolic process (GO:0010605)	2291	105	56.59	+	1.86	3.38e-06
negative regulation of metabolic process (GO:0009892)	2490	114	61.5	+	1.85	5.03e-07
cellular response to organic substance (GO:0071310)	1949	89	48.14	+	1.85	0.000117
regulation of hydrolase activity (GO:0051336)	1367	62	33.76	+	1.84	0.0304
positive regulation of nucleobase-containing compound metabolic process (GO:0045935)	1654	75	40.85	+	1.84	0.00256
immune system process (GO:0002376)	2056	93	50.78	+	1.83	8.13e-05
cellular response to stress (GO:0033554)	1618	73	39.96	+	1.83	0.00454
response to oxygen-containing compound (GO:1901700)	1486	67	36.7	+	1.83	0.0144
negative regulation of nitrogen compound metabolic process (GO:0051172)	1464	66	36.16	+	1.83	0.0174
positive regulation of gene expression (GO:0010628)	1664	74	41.1	+	1.8	0.00641
regulation of cell communication (GO:0010646)	3067	136	75.75	+	1.8	3.39e-08
response to stress (GO:0006950)	3365	149	83.11	+	1.79	2.16e-09
multi-organism process (GO:0051704)	2301	101	56.83	+	1.78	7.49e-05
regulation of response to stimulus (GO:0048583)	3733	163	92.2	+	1.77	2.95e-10
regulation of signaling (GO:0023051)	3116	136	76.96	+	1.77	1.05e-07
positive regulation of cellular process (GO:0048522)	4727	205	116.76	+	1.76	2.34e-14
positive regulation of biological process (GO:0048518)	5228	226	129.13	+	1.75	1.26e-16
regulation of multicellular organismal development (GO:2000026)	1739	74	42.95	+	1.72	0.0312
regulation of cellular component organization (GO:0051128)	2307	98	56.98	+	1.72	0.000639
regulation of nitrogen compound metabolic process (GO:0051171)	4395	185	108.55	+	1.7	6.52e-11
cellular response to chemical stimulus (GO:0070887)	2386	100	58.93	+	1.7	0.000866
negative regulation of biological process (GO:0048519)	4576	190	113.03	+	1.68	8.51e-11
negative regulation of cellular process (GO:0048523)	4236	175	104.63	+	1.67	3.06e-09
regulation of cellular metabolic process (GO:0031323)	5864	241	144.84	+	1.66	1.88e-15
regulation of localization (GO:0032879)	2518	103	62.19	+	1.66	0.00171
regulation of primary metabolic process (GO:0080090)	5811	237	143.53	+	1.65	1.41e-14
regulation of macromolecule metabolic process (GO:0060255)	5819	237	143.73	+	1.65	1.68e-14
regulation of multicellular organismal process (GO:0051239)	2678	109	66.15	+	1.65	0.000874
response to chemical (GO:0042221)	3961	161	97.84	+	1.65	1.72e-07
regulation of metabolic process (GO:0019222)	6181	250	152.67	+	1.64	1.7e-15
cell surface receptor signaling pathway (GO:0007166)	2186	88	53.99	+	1.63	0.0304
regulation of cellular biosynthetic process (GO:0031326)	4285	170	105.84	+	1.61	2.48e-07
regulation of biosynthetic process (GO:0009889)	4337	172	107.12	+	1.61	1.81e-07
regulation of nucleobase-containing compound metabolic process (GO:0019219)	4096	162	101.17	+	1.6	1.22e-06
regulation of gene expression (GO:0010468)	4333	171	107.02	+	1.6	3.22e-07
regulation of macromolecule biosynthetic process (GO:0010556)	4100	161	101.27	+	1.59	2.48e-06
regulation of cellular macromolecule biosynthetic process (GO:2000112)	3983	154	98.38	+	1.57	2.25e-05
regulation of RNA metabolic process (GO:0051252)	3752	144	92.67	+	1.55	0.000154
regulation of RNA biosynthetic process (GO:2001141)	3633	137	89.73	+	1.53	0.00115
regulation of nucleic acid-templated transcription (GO:1903506)	3616	135	89.31	+	1.51	0.00263
regulation of transcription, DNA-templated (GO:0006355)	3592	133	88.72	+	1.5	0.00528
nucleic acid metabolic process (GO:0090304)	3987	147	98.48	+	1.49	0.00131
signal transduction (GO:0007165)	4810	177	118.81	+	1.49	3.44e-05
regulation of biological quality (GO:0065008)	3558	129	87.88	+	1.47	0.0251
signaling (GO:0023052)	5162	184	127.5	+	1.44	0.000166
single organism signaling (GO:0044700)	5158	183	127.4	+	1.44	0.000266
response to stimulus (GO:0050896)	7683	272	189.77	+	1.43	1.16e-09
cell communication (GO:0007154)	5249	184	129.65	+	1.42	0.000587
nucleobase-containing compound metabolic process (GO:0006139)	4541	159	112.16	+	1.42	0.00856
cellular macromolecule metabolic process (GO:0044260)	6789	237	167.69	+	1.41	1.31e-06
cellular response to stimulus (GO:0051716)	6211	216	153.41	+	1.41	2.82e-05
cellular nitrogen compound metabolic process (GO:0034641)	5169	177	127.67	+	1.39	0.00632
heterocycle metabolic process (GO:0046483)	4678	160	115.54	+	1.38	0.0322
nitrogen compound metabolic process (GO:0006807)	5651	193	139.58	+	1.38	0.0016
primary metabolic process (GO:0044238)	8728	297	215.58	+	1.38	3.7e-09
macromolecule metabolic process (GO:0043170)	7494	255	185.1	+	1.38	1.85e-06
cellular aromatic compound metabolic process (GO:0006725)	4735	161	116.95	+	1.38	0.0419
localization (GO:0051179)	4973	168	122.83	+	1.37	0.034
regulation of cellular process (GO:0050794)	10413	349	257.2	+	1.36	2.24e-12
cellular metabolic process (GO:0044237)	8647	289	213.58	+	1.35	1.47e-07
regulation of biological process (GO:0050789)	10942	363	270.26	+	1.34	6.76e-13
organic substance metabolic process (GO:0071704)	9176	301	226.64	+	1.33	3.15e-07
metabolic process (GO:0008152)	9572	311	236.42	+	1.32	2.83e-07
biological regulation (GO:0065007)	11571	374	285.8	+	1.31	9.53e-12
single-organism cellular process (GO:0044763)	11122	352	274.71	+	1.28	3e-08
single-organism process (GO:0044699)	12449	381	307.49	+	1.24	8.38e-08
cellular process (GO:0009987)	14543	438	359.21	+	1.22	8.45e-12
biological_process (GO:0008150)	17023	483	420.46	+	1.15	2.59e-11
Unclassified (UNCLASSIFIED)	3949	35	97.54	-	0.36	0

## Sheet: Cluster 3
CLUSTER 3
Analysis Type:	PANTHER Overrepresentation Test (release 20160715)
Annotation Version and Release Date:	GO Ontology database Released 2016-10-27
Analyzed List:	upload_1 (Homo sapiens)
Reference List:	Homo sapiens (all genes in database)
Bonferroni correction:	true
GO biological process complete	Homo sapiens - REFLIST (20972)	upload_1 (294)	upload_1 (expected)	upload_1 (over/under)	upload_1 (fold Enrichment)	upload_1 (P-value)
pseudouridine synthesis (GO:0001522)	17	5	0.24	+	20.98	0.0423
maturation of 5.8S rRNA from tricistronic rRNA transcript (SSU-rRNA, 5.8S rRNA, LSU-rRNA) (GO:0000466)	21	6	0.29	+	20.38	0.00557
cleavage involved in rRNA processing (GO:0000469)	25	7	0.35	+	19.97	0.000738
maturation of LSU-rRNA (GO:0000470)	25	6	0.35	+	17.12	0.0151
ribosomal large subunit biogenesis (GO:0042273)	65	15	0.91	+	16.46	4.87e-10
rRNA modification (GO:0000154)	32	7	0.45	+	15.6	0.00382
transcription elongation from RNA polymerase I promoter (GO:0006362)	30	6	0.42	+	14.27	0.0426
transcription from RNA polymerase I promoter (GO:0006360)	36	7	0.5	+	13.87	0.00831
maturation of SSU-rRNA from tricistronic rRNA transcript (SSU-rRNA, 5.8S rRNA, LSU-rRNA) (GO:0000462)	36	7	0.5	+	13.87	0.00831
ribosomal small subunit biogenesis (GO:0042274)	67	13	0.94	+	13.84	1.96e-07
maturation of SSU-rRNA (GO:0030490)	47	8	0.66	+	12.14	0.00376
ribosome biogenesis (GO:0042254)	325	54	4.56	+	11.85	1.85e-36
intracellular protein transmembrane import (GO:0044743)	43	7	0.6	+	11.61	0.0265
rRNA metabolic process (GO:0016072)	268	43	3.76	+	11.45	1.21e-27
rRNA processing (GO:0006364)	262	42	3.67	+	11.44	6.65e-27
RNA secondary structure unwinding (GO:0010501)	44	7	0.62	+	11.35	0.0308
ribosome assembly (GO:0042255)	57	9	0.8	+	11.26	0.00134
ribonucleoprotein complex biogenesis (GO:0022613)	463	65	6.49	+	10.01	1.95e-40
mitochondrial transmembrane transport (GO:1990542)	69	9	0.97	+	9.3	0.00646
ncRNA processing (GO:0034470)	408	53	5.72	+	9.27	1.75e-30
RNA modification (GO:0009451)	133	17	1.86	+	9.12	1.1e-07
tRNA modification (GO:0006400)	72	9	1.01	+	8.92	0.00914
mitochondrial translational elongation (GO:0070125)	85	10	1.19	+	8.39	0.00398
ncRNA metabolic process (GO:0034660)	558	65	7.82	+	8.31	1.27e-35
mitochondrial translational termination (GO:0070126)	86	10	1.21	+	8.29	0.00442
translational termination (GO:0006415)	93	10	1.3	+	7.67	0.00888
snRNA metabolic process (GO:0016073)	84	9	1.18	+	7.64	0.0316
ribonucleoprotein complex assembly (GO:0022618)	200	21	2.8	+	7.49	1.64e-08
DNA-templated transcription, elongation (GO:0006354)	98	10	1.37	+	7.28	0.0141
mitochondrial translation (GO:0032543)	109	11	1.53	+	7.2	0.00476
tRNA metabolic process (GO:0006399)	190	19	2.66	+	7.13	4.27e-07
ribonucleoprotein complex subunit organization (GO:0071826)	210	21	2.94	+	7.13	4.03e-08
tRNA processing (GO:0008033)	125	11	1.75	+	6.28	0.0176
translational elongation (GO:0006414)	126	11	1.77	+	6.23	0.019
RNA processing (GO:0006396)	871	73	12.21	+	5.98	2.19e-31
translation (GO:0006412)	455	34	6.38	+	5.33	3.53e-11
peptide biosynthetic process (GO:0043043)	479	34	6.71	+	5.06	1.51e-10
macromolecular complex disassembly (GO:0032984)	184	13	2.58	+	5.04	0.0232
amide biosynthetic process (GO:0043604)	539	35	7.56	+	4.63	7.79e-10
regulation of translation (GO:0006417)	346	22	4.85	+	4.54	5.44e-05
posttranscriptional regulation of gene expression (GO:0010608)	474	29	6.64	+	4.36	4.7e-07
nuclear transport (GO:0051169)	284	17	3.98	+	4.27	0.00668
mitochondrion organization (GO:0007005)	638	38	8.94	+	4.25	8.66e-10
regulation of cellular amide metabolic process (GO:0034248)	375	22	5.26	+	4.18	0.000222
nucleocytoplasmic transport (GO:0006913)	276	16	3.87	+	4.14	0.0212
peptide metabolic process (GO:0006518)	624	34	8.75	+	3.89	2.05e-07
mRNA metabolic process (GO:0016071)	627	31	8.79	+	3.53	1.64e-05
cellular amide metabolic process (GO:0043603)	752	36	10.54	+	3.41	1.74e-06
organonitrogen compound biosynthetic process (GO:1901566)	1085	49	15.21	+	3.22	5.01e-09
cellular macromolecular complex assembly (GO:0034622)	760	33	10.65	+	3.1	0.00011
single-organism intracellular transport (GO:1902582)	509	22	7.14	+	3.08	0.0346
DNA metabolic process (GO:0006259)	787	33	11.03	+	2.99	0.000248
cellular component biogenesis (GO:0044085)	2412	99	33.81	+	2.93	9.39e-20
gene expression (GO:0010467)	3785	144	53.06	+	2.71	1.36e-29
RNA metabolic process (GO:0016070)	3463	123	48.55	+	2.53	8.16e-21
nucleic acid metabolic process (GO:0090304)	3987	137	55.89	+	2.45	5.96e-23
cellular nitrogen compound metabolic process (GO:0034641)	5169	174	72.46	+	2.4	2.88e-32
nucleobase-containing compound metabolic process (GO:0006139)	4541	152	63.66	+	2.39	1.24e-25
macromolecular complex subunit organization (GO:0043933)	2062	68	28.91	+	2.35	1.76e-07
macromolecular complex assembly (GO:0065003)	1395	46	19.56	+	2.35	0.000563
heterocycle metabolic process (GO:0046483)	4678	153	65.58	+	2.33	9.29e-25
cellular aromatic compound metabolic process (GO:0006725)	4735	154	66.38	+	2.32	9.66e-25
organic cyclic compound metabolic process (GO:1901360)	4921	156	68.99	+	2.26	5.54e-24
intracellular transport (GO:0046907)	1235	39	17.31	+	2.25	0.018
nitrogen compound metabolic process (GO:0006807)	5651	177	79.22	+	2.23	6.07e-29
cellular nitrogen compound biosynthetic process (GO:0044271)	3521	104	49.36	+	2.11	9.94e-11
organonitrogen compound metabolic process (GO:1901564)	1884	55	26.41	+	2.08	0.00136
macromolecule biosynthetic process (GO:0009059)	3731	106	52.3	+	2.03	6.38e-10
cellular macromolecule biosynthetic process (GO:0034645)	3650	103	51.17	+	2.01	2.74e-09
cellular component organization or biogenesis (GO:0071840)	5488	153	76.93	+	1.99	3.12e-17
organelle organization (GO:0006996)	2913	80	40.84	+	1.96	1.35e-05
cellular biosynthetic process (GO:0044249)	4608	125	64.6	+	1.94	2.44e-11
organic substance biosynthetic process (GO:1901576)	4707	127	65.99	+	1.92	1.85e-11
biosynthetic process (GO:0009058)	4790	129	67.15	+	1.92	1.06e-11
cellular macromolecule metabolic process (GO:0044260)	6789	179	95.17	+	1.88	9.82e-20
macromolecule metabolic process (GO:0043170)	7494	187	105.06	+	1.78	2.3e-18
heterocycle biosynthetic process (GO:0018130)	3085	76	43.25	+	1.76	0.00373
aromatic compound biosynthetic process (GO:0019438)	3097	76	43.42	+	1.75	0.00435
nucleobase-containing compound biosynthetic process (GO:0034654)	3027	74	42.43	+	1.74	0.00752
organic cyclic compound biosynthetic process (GO:1901362)	3207	78	44.96	+	1.73	0.00415
primary metabolic process (GO:0044238)	8728	205	122.36	+	1.68	1.66e-18
cellular metabolic process (GO:0044237)	8647	202	121.22	+	1.67	1.46e-17
organic substance metabolic process (GO:0071704)	9176	210	128.64	+	1.63	6.3e-18
cellular component organization (GO:0016043)	5325	118	74.65	+	1.58	0.000181
metabolic process (GO:0008152)	9572	212	134.19	+	1.58	2.86e-16
cellular process (GO:0009987)	14543	251	203.87	+	1.23	1.25e-06
biological_process (GO:0008150)	17023	275	238.64	+	1.15	8.5e-06
cell communication (GO:0007154)	5249	40	73.58	-	0.54	0.00915
single organism signaling (GO:0044700)	5158	39	72.31	-	0.54	0.00942
signaling (GO:0023052)	5162	39	72.36	-	0.54	0.00909
Unclassified (UNCLASSIFIED)	3949	19	55.36	-	0.34	0

## Sheet: Cluster 4
CLUSTER 4
Analysis Type:	PANTHER Overrepresentation Test (release 20160715)
Annotation Version and Release Date:	GO Ontology database Released 2016-10-27
Analyzed List:	upload_1 (Homo sapiens)
Reference List:	Homo sapiens (all genes in database)
Bonferroni correction:	true
GO biological process complete	Homo sapiens - REFLIST (20972)	upload_1 (428)	upload_1 (expected)	upload_1 (over/under)	upload_1 (fold Enrichment)	upload_1 (P-value)
regulation of lymphocyte activation (GO:0051249)	420	30	8.57	+	3.5	4.66e-05
regulation of T cell activation (GO:0050863)	308	21	6.29	+	3.34	0.0191
regulation of leukocyte cell-cell adhesion (GO:1903037)	322	21	6.57	+	3.2	0.0376
regulation of leukocyte activation (GO:0002694)	479	31	9.78	+	3.17	0.000239
regulation of cell activation (GO:0050865)	514	31	10.49	+	2.96	0.00111
regulation of immune system process (GO:0002682)	1439	64	29.37	+	2.18	3.93e-05
immune system process (GO:0002376)	2056	81	41.96	+	1.93	6.35e-05
single-organism cellular process (GO:0044763)	11122	280	226.98	+	1.23	0.00116
single-organism process (GO:0044699)	12449	306	254.06	+	1.2	0.000979
Unclassified (UNCLASSIFIED)	3949	50	80.59	-	0.62	0

## Sheet: Cluster 5
CLUSTER 5
Analysis Type:	PANTHER Overrepresentation Test (release 20160715)
Annotation Version and Release Date:	GO Ontology database Released 2016-10-27
Analyzed List:	upload_1 (Homo sapiens)
Reference List:	Homo sapiens (all genes in database)
Bonferroni correction:	true
GO biological process complete	Homo sapiens - REFLIST (20972)	upload_1 (366)	upload_1 (expected)	upload_1 (over/under)	upload_1 (fold Enrichment)	upload_1 (P-value)
COPII vesicle coating (GO:0048208)	61	10	1.06	+	9.39	0.00148
vesicle targeting, rough ER to cis-Golgi (GO:0048207)	61	10	1.06	+	9.39	0.00148
vesicle coating (GO:0006901)	63	10	1.1	+	9.1	0.00198
COPII-coated vesicle budding (GO:0090114)	64	10	1.12	+	8.95	0.00228
vesicle targeting, to, from or within Golgi (GO:0048199)	65	10	1.13	+	8.82	0.00262
vesicle targeting (GO:0006903)	77	10	1.34	+	7.44	0.0119
ER to Golgi vesicle-mediated transport (GO:0006888)	175	18	3.05	+	5.89	2.89e-05
Golgi vesicle transport (GO:0048193)	331	23	5.78	+	3.98	0.000288
vesicle-mediated transport (GO:0016192)	1313	55	22.91	+	2.4	1.7e-05
immune system process (GO:0002376)	2056	73	35.88	+	2.03	3.45e-05
regulation of cellular component organization (GO:0051128)	2307	70	40.26	+	1.74	0.0277
response to stress (GO:0006950)	3365	101	58.73	+	1.72	0.000135
cellular protein modification process (GO:0006464)	2893	85	50.49	+	1.68	0.00682
protein modification process (GO:0036211)	2893	85	50.49	+	1.68	0.00682
positive regulation of macromolecule metabolic process (GO:0010604)	2824	82	49.28	+	1.66	0.0181
regulation of molecular function (GO:0065009)	2884	83	50.33	+	1.65	0.0218
positive regulation of metabolic process (GO:0009893)	3023	86	52.76	+	1.63	0.0215
positive regulation of biological process (GO:0048518)	5228	132	91.24	+	1.45	0.0119
response to stimulus (GO:0050896)	7683	178	134.08	+	1.33	0.0149
regulation of cellular process (GO:0050794)	10413	227	181.73	+	1.25	0.0107
regulation of biological process (GO:0050789)	10942	234	190.96	+	1.23	0.0301
Unclassified (UNCLASSIFIED)	3949	38	68.92	-	0.55	0

## Sheet: Cluster 6
CLUSTER 6
Analysis Type:	PANTHER Overrepresentation Test (release 20160715)
Annotation Version and Release Date:	GO Ontology database Released 2016-10-27
Analyzed List:	upload_1 (Homo sapiens)
Reference List:	Homo sapiens (all genes in database)
Bonferroni correction:	true
GO biological process complete	Homo sapiens - REFLIST (20972)	upload_1 (240)	upload_1 (expected)	upload_1 (over/under)	upload_1 (fold Enrichment)	upload_1 (P-value)
cellular response to external stimulus (GO:0071496)	277	14	3.17	+	4.42	0.0414
autophagy (GO:0006914)	397	17	4.54	+	3.74	0.036
regulation of cellular protein localization (GO:1903827)	573	21	6.56	+	3.2	0.0299
regulation of cellular localization (GO:0060341)	848	29	9.7	+	2.99	0.00157
intracellular signal transduction (GO:0035556)	1615	41	18.48	+	2.22	0.0111
response to organic substance (GO:0010033)	2665	56	30.5	+	1.84	0.0367
regulation of signaling (GO:0023051)	3116	63	35.66	+	1.77	0.0272
response to stimulus (GO:0050896)	7683	122	87.92	+	1.39	0.0415
single-organism cellular process (GO:0044763)	11122	169	127.28	+	1.33	0.000242
single-organism process (GO:0044699)	12449	180	142.46	+	1.26	0.00225
cellular process (GO:0009987)	14543	201	166.43	+	1.21	0.0019
biological_process (GO:0008150)	17023	222	194.81	+	1.14	0.00484
Unclassified (UNCLASSIFIED)	3949	18	45.19	-	0.4	0

## Sheet: Cluster 7
CLUSTER 7
Analysis Type:	PANTHER Overrepresentation Test (release 20160715)
Annotation Version and Release Date:	GO Ontology database Released 2016-10-27
Analyzed List:	upload_1 (Homo sapiens)
Reference List:	Homo sapiens (all genes in database)
Bonferroni correction:	true
GO biological process complete	Homo sapiens - REFLIST (20972)	upload_1 (249)	upload_1 (expected)	upload_1 (over/under)	upload_1 (fold Enrichment)	upload_1 (P-value)
intracellular transport (GO:0046907)	1235	34	14.66	+	2.32	0.0411
vesicle-mediated transport (GO:0016192)	1313	36	15.59	+	2.31	0.0229
establishment of localization in cell (GO:0051649)	1520	41	18.05	+	2.27	0.00637
cellular localization (GO:0051641)	1988	52	23.6	+	2.2	0.000403
single-organism localization (GO:1902578)	2360	55	28.02	+	1.96	0.00647
transport (GO:0006810)	3945	78	46.84	+	1.67	0.0128
establishment of localization (GO:0051234)	4075	79	48.38	+	1.63	0.023
localization (GO:0051179)	4973	93	59.04	+	1.58	0.00865
cellular process (GO:0009987)	14543	204	172.67	+	1.18	0.0378
biological_process (GO:0008150)	17023	230	202.11	+	1.14	0.00419
Unclassified (UNCLASSIFIED)	3949	19	46.89	-	0.41	0

## Sheet: Cluster 8
CLUSTER 8
Analysis Type:	PANTHER Overrepresentation Test (release 20160715)
Annotation Version and Release Date:	GO Ontology database Released 2016-10-27
Analyzed List:	upload_1 (Homo sapiens)
Reference List:	Homo sapiens (all genes in database)
Bonferroni correction:	true
GO biological process complete	Homo sapiens - REFLIST (20972)	upload_1 (341)	upload_1 (expected)	upload_1 (over/under)	upload_1 (fold Enrichment)	upload_1 (P-value)
cytoplasmic translation (GO:0002181)	41	8	0.67	+	12	0.00415
regulation of cellular amino acid metabolic process (GO:0006521)	54	9	0.88	+	10.25	0.00296
antigen processing and presentation of exogenous peptide antigen via MHC class I, TAP-dependent (GO:0002479)	63	9	1.02	+	8.79	0.0104
ribosome assembly (GO:0042255)	57	8	0.93	+	8.63	0.0463
antigen processing and presentation of exogenous peptide antigen via MHC class I (GO:0042590)	66	9	1.07	+	8.39	0.0152
regulation of cellular amine metabolic process (GO:0033238)	75	9	1.22	+	7.38	0.0423
ribonucleoprotein complex localization (GO:0071166)	119	13	1.93	+	6.72	0.001
ribonucleoprotein complex export from nucleus (GO:0071426)	116	12	1.89	+	6.36	0.00541
regulation of RNA stability (GO:0043487)	151	15	2.46	+	6.11	0.000366
ribosome biogenesis (GO:0042254)	325	32	5.28	+	6.06	9.03e-12
nuclear export (GO:0051168)	154	15	2.5	+	5.99	0.000471
regulation of mRNA stability (GO:0043488)	144	14	2.34	+	5.98	0.00134
RNA export from nucleus (GO:0006405)	116	11	1.89	+	5.83	0.0359
tumor necrosis factor-mediated signaling pathway (GO:0033209)	120	11	1.95	+	5.64	0.0492
ribonucleoprotein complex biogenesis (GO:0022613)	463	40	7.53	+	5.31	1.59e-13
rRNA processing (GO:0006364)	262	21	4.26	+	4.93	3.13e-05
ribonucleoprotein complex assembly (GO:0022618)	200	16	3.25	+	4.92	0.00236
rRNA metabolic process (GO:0016072)	268	21	4.36	+	4.82	4.61e-05
nuclear transport (GO:0051169)	284	22	4.62	+	4.76	2.44e-05
ribonucleoprotein complex subunit organization (GO:0071826)	210	16	3.41	+	4.69	0.00445
nucleocytoplasmic transport (GO:0006913)	276	21	4.49	+	4.68	7.62e-05
RNA localization (GO:0006403)	199	15	3.24	+	4.64	0.0115
posttranscriptional regulation of gene expression (GO:0010608)	474	32	7.71	+	4.15	1.84e-07
ncRNA processing (GO:0034470)	408	25	6.63	+	3.77	0.000201
translation (GO:0006412)	455	27	7.4	+	3.65	0.000105
peptide biosynthetic process (GO:0043043)	479	28	7.79	+	3.6	7.66e-05
RNA processing (GO:0006396)	871	49	14.16	+	3.46	5.16e-10
RNA splicing (GO:0008380)	377	21	6.13	+	3.43	0.0122
regulation of translation (GO:0006417)	346	19	5.63	+	3.38	0.0471
regulation of cellular amide metabolic process (GO:0034248)	375	20	6.1	+	3.28	0.041
amide biosynthetic process (GO:0043604)	539	28	8.76	+	3.19	0.00087
mRNA processing (GO:0006397)	445	22	7.24	+	3.04	0.0454
ncRNA metabolic process (GO:0034660)	558	27	9.07	+	2.98	0.00576
peptide metabolic process (GO:0006518)	624	30	10.15	+	2.96	0.00155
mRNA metabolic process (GO:0016071)	627	28	10.19	+	2.75	0.0166
mitochondrion organization (GO:0007005)	638	28	10.37	+	2.7	0.023
viral process (GO:0016032)	830	35	13.5	+	2.59	0.00312
multi-organism cellular process (GO:0044764)	836	35	13.59	+	2.57	0.00368
interspecies interaction between organisms (GO:0044419)	870	36	14.15	+	2.54	0.00328
symbiosis, encompassing mutualism through parasitism (GO:0044403)	870	36	14.15	+	2.54	0.00328
gene expression (GO:0010467)	3785	117	61.54	+	1.9	4.84e-09
cellular component biogenesis (GO:0044085)	2412	72	39.22	+	1.84	0.00227
RNA metabolic process (GO:0016070)	3463	101	56.31	+	1.79	1.08e-05
cellular nitrogen compound metabolic process (GO:0034641)	5169	146	84.05	+	1.74	1.42e-09
cellular aromatic compound metabolic process (GO:0006725)	4735	132	76.99	+	1.71	1.35e-07
heterocycle metabolic process (GO:0046483)	4678	130	76.06	+	1.71	2.71e-07
nucleobase-containing compound metabolic process (GO:0006139)	4541	126	73.84	+	1.71	7.54e-07
nucleic acid metabolic process (GO:0090304)	3987	109	64.83	+	1.68	6.9e-05
organic cyclic compound metabolic process (GO:1901360)	4921	134	80.01	+	1.67	4.6e-07
nitrogen compound metabolic process (GO:0006807)	5651	153	91.88	+	1.67	8.18e-09
cellular nitrogen compound biosynthetic process (GO:0044271)	3521	92	57.25	+	1.61	0.0129
regulation of macromolecule metabolic process (GO:0060255)	5819	147	94.62	+	1.55	7.38e-06
negative regulation of cellular process (GO:0048523)	4236	106	68.88	+	1.54	0.0113
regulation of gene expression (GO:0010468)	4333	108	70.45	+	1.53	0.0103
regulation of nitrogen compound metabolic process (GO:0051171)	4395	109	71.46	+	1.53	0.0114
negative regulation of biological process (GO:0048519)	4576	113	74.4	+	1.52	0.00804
cellular component organization or biogenesis (GO:0071840)	5488	135	89.23	+	1.51	0.000369
regulation of metabolic process (GO:0019222)	6181	150	100.5	+	1.49	8.04e-05
cellular macromolecule metabolic process (GO:0044260)	6789	161	110.39	+	1.46	7.24e-05
regulation of cellular metabolic process (GO:0031323)	5864	139	95.35	+	1.46	0.00209
regulation of primary metabolic process (GO:0080090)	5811	137	94.49	+	1.45	0.00383
cellular metabolic process (GO:0044237)	8647	199	140.6	+	1.42	1.19e-06
macromolecule metabolic process (GO:0043170)	7494	168	121.85	+	1.38	0.00176
primary metabolic process (GO:0044238)	8728	193	141.92	+	1.36	0.000151
metabolic process (GO:0008152)	9572	211	155.64	+	1.36	1.04e-05
organic substance metabolic process (GO:0071704)	9176	199	149.2	+	1.33	0.000355
regulation of cellular process (GO:0050794)	10413	216	169.31	+	1.28	0.00204
regulation of biological process (GO:0050789)	10942	223	177.91	+	1.25	0.00443
cellular process (GO:0009987)	14543	291	236.47	+	1.23	5.03e-08
biological regulation (GO:0065007)	11571	229	188.14	+	1.22	0.0355
biological_process (GO:0008150)	17023	318	276.79	+	1.15	1.25e-06
Unclassified (UNCLASSIFIED)	3949	23	64.21	-	0.36	0

## Sheet: Cluster 9
CLUSTER 9
Analysis Type:	PANTHER Overrepresentation Test (release 20160715)
Annotation Version and Release Date:	GO Ontology database Released 2016-10-27
Analyzed List:	upload_1 (Homo sapiens)
Reference List:	Homo sapiens (all genes in database)
Bonferroni correction:	true
GO biological process complete	Homo sapiens - REFLIST (20972)	upload_1 (651)	upload_1 (expected)	upload_1 (over/under)	upload_1 (fold Enrichment)	upload_1 (P-value)
protein folding in endoplasmic reticulum (GO:0034975)	13	6	0.4	+	14.87	0.0346
cellular response to interleukin-6 (GO:0071354)	26	8	0.81	+	9.91	0.0175
IRE1-mediated unfolded protein response (GO:0036498)	56	17	1.74	+	9.78	4.63e-08
positive regulation of neutrophil migration (GO:1902624)	30	9	0.93	+	9.66	0.005
response to interleukin-6 (GO:0070741)	31	9	0.96	+	9.35	0.00654
positive regulation of acute inflammatory response (GO:0002675)	30	8	0.93	+	8.59	0.0494
regulation of neutrophil migration (GO:1902622)	36	9	1.12	+	8.05	0.0219
negative regulation of response to endoplasmic reticulum stress (GO:1903573)	39	9	1.21	+	7.43	0.0415
regulation of tyrosine phosphorylation of Stat3 protein (GO:0042516)	46	10	1.43	+	7	0.0211
endoplasmic reticulum unfolded protein response (GO:0030968)	112	23	3.48	+	6.62	2.44e-08
cellular response to unfolded protein (GO:0034620)	115	23	3.57	+	6.44	4.11e-08
cellular response to topologically incorrect protein (GO:0035967)	128	24	3.97	+	6.04	5.3e-08
cellular response to lipopolysaccharide (GO:0071222)	153	28	4.75	+	5.9	1.65e-09
negative regulation of intrinsic apoptotic signaling pathway (GO:2001243)	93	17	2.89	+	5.89	8.98e-05
cellular response to molecule of bacterial origin (GO:0071219)	159	28	4.94	+	5.67	4.08e-09
response to unfolded protein (GO:0006986)	154	27	4.78	+	5.65	1.18e-08
vascular endothelial growth factor receptor signaling pathway (GO:0048010)	75	13	2.33	+	5.58	0.00846
positive regulation of T cell differentiation (GO:0045582)	72	12	2.23	+	5.37	0.0324
response to topologically incorrect protein (GO:0035966)	169	28	5.25	+	5.34	1.69e-08
regulation of intrinsic apoptotic signaling pathway (GO:2001242)	151	25	4.69	+	5.33	2.61e-07
cellular response to biotic stimulus (GO:0071216)	179	29	5.56	+	5.22	1.16e-08
regulation of T cell proliferation (GO:0042129)	156	25	4.84	+	5.16	5.11e-07
cellular response to drug (GO:0035690)	75	12	2.33	+	5.15	0.0487
positive regulation of T cell proliferation (GO:0042102)	101	16	3.14	+	5.1	0.00163
positive regulation of lymphocyte differentiation (GO:0045621)	84	13	2.61	+	4.99	0.0287
negative regulation of cysteine-type endopeptidase activity involved in apoptotic process (GO:0043154)	86	13	2.67	+	4.87	0.0368
positive regulation of leukocyte migration (GO:0002687)	115	17	3.57	+	4.76	0.00178
regulation of adaptive immune response (GO:0002819)	129	19	4	+	4.74	0.000369
response to lipopolysaccharide (GO:0032496)	327	48	10.15	+	4.73	2.2e-14
cellular response to interleukin-1 (GO:0071347)	96	14	2.98	+	4.7	0.024
negative regulation of inflammatory response (GO:0050728)	110	16	3.41	+	4.69	0.00495
regulation of T cell differentiation (GO:0045580)	117	17	3.63	+	4.68	0.00225
regulation of adaptive immune response based on somatic recombination of immune receptors built from immunoglobulin superfamily domains (GO:0002822)	118	17	3.66	+	4.64	0.00253
myeloid leukocyte migration (GO:0097529)	99	14	3.07	+	4.56	0.0339
response to molecule of bacterial origin (GO:0002237)	341	48	10.59	+	4.53	1.11e-13
response to endoplasmic reticulum stress (GO:0034976)	242	34	7.51	+	4.53	6.81e-09
myeloid leukocyte differentiation (GO:0002573)	100	14	3.1	+	4.51	0.038
positive regulation of lymphocyte proliferation (GO:0050671)	136	19	4.22	+	4.5	0.000824
positive regulation of mononuclear cell proliferation (GO:0032946)	138	19	4.28	+	4.44	0.00103
pattern recognition receptor signaling pathway (GO:0002221)	111	15	3.45	+	4.35	0.0267
leukocyte chemotaxis (GO:0030595)	126	17	3.91	+	4.35	0.00615
regulation of type I interferon production (GO:0032479)	112	15	3.48	+	4.31	0.0297
regulation of lymphocyte proliferation (GO:0050670)	204	27	6.33	+	4.26	5.55e-06
positive regulation of leukocyte proliferation (GO:0070665)	144	19	4.47	+	4.25	0.00195
regulation of mononuclear cell proliferation (GO:0032944)	206	27	6.39	+	4.22	6.82e-06
regulation of leukocyte proliferation (GO:0070663)	215	28	6.67	+	4.2	3.82e-06
negative regulation of apoptotic signaling pathway (GO:2001234)	210	27	6.52	+	4.14	1.02e-05
negative regulation of immune response (GO:0050777)	125	16	3.88	+	4.12	0.0251
response to interleukin-1 (GO:0070555)	126	16	3.91	+	4.09	0.0277
positive regulation of leukocyte differentiation (GO:1902107)	136	17	4.22	+	4.03	0.017
regulation of lymphocyte differentiation (GO:0045619)	144	18	4.47	+	4.03	0.00857
placenta development (GO:0001890)	144	18	4.47	+	4.03	0.00857
regulation of leukocyte cell-cell adhesion (GO:1903037)	322	40	10	+	4	2.99e-09
regulation of T cell activation (GO:0050863)	308	38	9.56	+	3.97	1.44e-08
cell chemotaxis (GO:0060326)	179	22	5.56	+	3.96	0.000743
regulation of I-kappaB kinase/NF-kappaB signaling (GO:0043122)	237	29	7.36	+	3.94	7.55e-06
negative regulation of defense response (GO:0031348)	156	19	4.84	+	3.92	0.00633
positive regulation of leukocyte cell-cell adhesion (GO:1903039)	222	27	6.89	+	3.92	3.25e-05
regulation of inflammatory response (GO:0050727)	316	38	9.81	+	3.87	3.02e-08
regulation of leukocyte migration (GO:0002685)	159	19	4.94	+	3.85	0.00834
positive regulation of hemopoiesis (GO:1903708)	168	20	5.21	+	3.84	0.00462
response to estradiol (GO:0032355)	160	19	4.97	+	3.83	0.00914
positive regulation of vasculature development (GO:1904018)	144	17	4.47	+	3.8	0.0358
positive regulation of T cell activation (GO:0050870)	213	25	6.61	+	3.78	0.00024
positive regulation of cell growth (GO:0030307)	154	18	4.78	+	3.77	0.0216
myeloid cell differentiation (GO:0030099)	198	23	6.15	+	3.74	0.00102
positive regulation of cell-cell adhesion (GO:0022409)	252	29	7.82	+	3.71	2.91e-05
response to temperature stimulus (GO:0009266)	158	18	4.9	+	3.67	0.0306
response to ketone (GO:1901654)	202	23	6.27	+	3.67	0.00144
intracellular receptor signaling pathway (GO:0030522)	171	19	5.31	+	3.58	0.0236
regulation of cell-cell adhesion (GO:0022407)	397	44	12.32	+	3.57	8.56e-09
regulation of apoptotic signaling pathway (GO:2001233)	379	42	11.76	+	3.57	2.85e-08
positive regulation of I-kappaB kinase/NF-kappaB signaling (GO:0043123)	181	20	5.62	+	3.56	0.0142
homeostasis of number of cells (GO:0048872)	191	21	5.93	+	3.54	0.00849
negative regulation of cytokine production (GO:0001818)	221	24	6.86	+	3.5	0.00182
positive regulation of response to external stimulus (GO:0032103)	270	29	8.38	+	3.46	0.000128
inflammatory response (GO:0006954)	482	51	14.96	+	3.41	7.19e-10
regulation of cytokine production (GO:0001817)	584	61	18.13	+	3.36	4.11e-12
regulation of cysteine-type endopeptidase activity involved in apoptotic process (GO:0043281)	203	21	6.3	+	3.33	0.0217
cellular response to lipid (GO:0071396)	474	49	14.71	+	3.33	5.15e-09
response to tumor necrosis factor (GO:0034612)	248	25	7.7	+	3.25	0.00395
response to hypoxia (GO:0001666)	318	32	9.87	+	3.24	0.000105
positive regulation of growth (GO:0045927)	249	25	7.73	+	3.23	0.00424
positive regulation of cytokine production (GO:0001819)	379	38	11.76	+	3.23	4.96e-06
aging (GO:0007568)	301	30	9.34	+	3.21	0.000367
positive regulation of lymphocyte activation (GO:0051251)	292	29	9.06	+	3.2	0.000662
leukocyte migration (GO:0050900)	274	27	8.51	+	3.17	0.00215
cellular response to tumor necrosis factor (GO:0071356)	224	22	6.95	+	3.16	0.0286
leukocyte cell-cell adhesion (GO:0007159)	265	26	8.23	+	3.16	0.00386
negative regulation of apoptotic process (GO:0043066)	836	82	25.95	+	3.16	9.55e-16
negative regulation of programmed cell death (GO:0043069)	847	83	26.29	+	3.16	5.9e-16
regulation of angiogenesis (GO:0045765)	225	22	6.98	+	3.15	0.0306
regulation of lymphocyte activation (GO:0051249)	420	41	13.04	+	3.14	2.24e-06
positive regulation of defense response (GO:0031349)	369	36	11.45	+	3.14	2.84e-05
response to decreased oxygen levels (GO:0036293)	328	32	10.18	+	3.14	0.000212
positive regulation of leukocyte activation (GO:0002696)	318	31	9.87	+	3.14	0.000356
response to bacterium (GO:0009617)	544	53	16.89	+	3.14	5.34e-09
regulation of innate immune response (GO:0045088)	361	35	11.21	+	3.12	5.48e-05
regulation of hemopoiesis (GO:1903706)	320	31	9.93	+	3.12	0.000408
regulation of leukocyte differentiation (GO:1902105)	249	24	7.73	+	3.11	0.0143
regulation of vasculature development (GO:1901342)	249	24	7.73	+	3.11	0.0143
cellular response to organic cyclic compound (GO:0071407)	491	47	15.24	+	3.08	2.04e-07
leukocyte differentiation (GO:0002521)	305	29	9.47	+	3.06	0.00161
positive regulation of cell activation (GO:0050867)	327	31	10.15	+	3.05	0.000653
regulation of cellular response to stress (GO:0080135)	591	56	18.35	+	3.05	3.43e-09
response to cytokine (GO:0034097)	751	71	23.31	+	3.05	2.16e-12
negative regulation of cell death (GO:0060548)	920	86	28.56	+	3.01	2.09e-15
response to lipid (GO:0033993)	894	83	27.75	+	2.99	1.41e-14
negative regulation of intracellular signal transduction (GO:1902532)	455	42	14.12	+	2.97	6.96e-06
response to oxygen levels (GO:0070482)	348	32	10.8	+	2.96	0.000793
negative regulation of immune system process (GO:0002683)	372	34	11.55	+	2.94	0.000364
negative regulation of response to external stimulus (GO:0032102)	266	24	8.26	+	2.91	0.043
regulation of leukocyte activation (GO:0002694)	479	43	14.87	+	2.89	9.91e-06
response to inorganic substance (GO:0010035)	513	46	15.92	+	2.89	2.67e-06
apoptotic signaling pathway (GO:0097190)	292	26	9.06	+	2.87	0.0222
positive regulation of cell adhesion (GO:0045785)	395	35	12.26	+	2.85	0.000482
small GTPase mediated signal transduction (GO:0007264)	362	32	11.24	+	2.85	0.00188
positive regulation of cell migration (GO:0030335)	410	36	12.73	+	2.83	0.000388
reproductive structure development (GO:0048608)	424	37	13.16	+	2.81	0.000294
positive regulation of immune system process (GO:0002684)	907	79	28.15	+	2.81	3.34e-12
positive regulation of apoptotic process (GO:0043065)	590	51	18.31	+	2.78	9.91e-07
reproductive system development (GO:0061458)	429	37	13.32	+	2.78	0.000393
positive regulation of programmed cell death (GO:0043068)	595	51	18.47	+	2.76	1.32e-06
cytokine-mediated signaling pathway (GO:0019221)	467	40	14.5	+	2.76	0.000134
regulation of cell activation (GO:0050865)	514	44	15.96	+	2.76	2.58e-05
regulation of defense response (GO:0031347)	771	66	23.93	+	2.76	2.36e-09
positive regulation of cell death (GO:0010942)	631	54	19.59	+	2.76	3.94e-07
response to drug (GO:0042493)	469	40	14.56	+	2.75	0.000151
positive regulation of cell motility (GO:2000147)	424	36	13.16	+	2.74	0.00087
positive regulation of intracellular signal transduction (GO:1902533)	920	78	28.56	+	2.73	2.16e-11
positive regulation of cellular component movement (GO:0051272)	437	37	13.57	+	2.73	0.000619
regulation of apoptotic process (GO:0042981)	1431	121	44.42	+	2.72	1.24e-19
regulation of programmed cell death (GO:0043067)	1445	122	44.85	+	2.72	8.85e-20
response to oxidative stress (GO:0006979)	380	32	11.8	+	2.71	0.00529
cellular response to cytokine stimulus (GO:0071345)	642	54	19.93	+	2.71	7.32e-07
positive regulation of locomotion (GO:0040017)	452	38	14.03	+	2.71	0.000492
regulation of response to stress (GO:0080134)	1385	116	42.99	+	2.7	2.61e-18
regulation of cell death (GO:0010941)	1545	129	47.96	+	2.69	9.16e-21
positive regulation of cellular protein localization (GO:1903829)	374	31	11.61	+	2.67	0.0109
immune system development (GO:0002520)	616	51	19.12	+	2.67	4.25e-06
regulation of response to external stimulus (GO:0032101)	818	67	25.39	+	2.64	1.09e-08
regulation of cell adhesion (GO:0030155)	660	54	20.49	+	2.64	1.95e-06
response to other organism (GO:0051707)	868	71	26.94	+	2.64	2.33e-09
response to external biotic stimulus (GO:0043207)	868	71	26.94	+	2.64	2.33e-09
hematopoietic or lymphoid organ development (GO:0048534)	579	47	17.97	+	2.62	3.8e-05
response to biotic stimulus (GO:0009607)	901	73	27.97	+	2.61	1.64e-09
response to nutrient levels (GO:0031667)	457	37	14.19	+	2.61	0.00183
cell death (GO:0008219)	966	78	29.99	+	2.6	2.68e-10
positive regulation of proteolysis (GO:0045862)	360	29	11.17	+	2.6	0.0408
response to steroid hormone (GO:0048545)	373	30	11.58	+	2.59	0.029
programmed cell death (GO:0012501)	922	74	28.62	+	2.59	1.74e-09
apoptotic process (GO:0006915)	900	72	27.94	+	2.58	4.42e-09
regulation of immune effector process (GO:0002697)	426	34	13.22	+	2.57	0.00774
regulation of immune response (GO:0050776)	892	71	27.69	+	2.56	8.21e-09
hemopoiesis (GO:0030097)	528	42	16.39	+	2.56	0.000444
regulation of cellular protein localization (GO:1903827)	573	45	17.79	+	2.53	0.000212
cellular response to oxygen-containing compound (GO:1901701)	859	67	26.66	+	2.51	9.03e-08
regulation of proteolysis (GO:0030162)	712	55	22.1	+	2.49	9.99e-06
positive regulation of MAPK cascade (GO:0043410)	493	38	15.3	+	2.48	0.00411
protein localization to organelle (GO:0033365)	587	45	18.22	+	2.47	0.00042
signal transduction by protein phosphorylation (GO:0023014)	418	32	12.98	+	2.47	0.0375
regulation of MAPK cascade (GO:0043408)	693	53	21.51	+	2.46	2.83e-05
intracellular protein transport (GO:0006886)	723	55	22.44	+	2.45	1.69e-05
response to radiation (GO:0009314)	434	33	13.47	+	2.45	0.0307
response to organic cyclic compound (GO:0014070)	947	72	29.4	+	2.45	4.58e-08
response to extracellular stimulus (GO:0009991)	487	37	15.12	+	2.45	0.00811
regulation of intracellular signal transduction (GO:1902531)	1729	130	53.67	+	2.42	4.9e-17
transmembrane receptor protein tyrosine kinase signaling pathway (GO:0007169)	506	38	15.71	+	2.42	0.00761
cellular response to organic substance (GO:0071310)	1949	145	60.5	+	2.4	3.77e-19
regulation of immune system process (GO:0002682)	1439	107	44.67	+	2.4	6e-13
developmental process involved in reproduction (GO:0003006)	634	47	19.68	+	2.39	0.000559
regulation of growth (GO:0040008)	661	49	20.52	+	2.39	0.000292
regulation of cell migration (GO:0030334)	702	52	21.79	+	2.39	0.000112
positive regulation of protein metabolic process (GO:0051247)	1513	112	46.97	+	2.38	1.34e-13
proteolysis involved in cellular protein catabolic process (GO:0051603)	545	40	16.92	+	2.36	0.00689
ubiquitin-dependent protein catabolic process (GO:0006511)	491	36	15.24	+	2.36	0.025
cellular protein catabolic process (GO:0044257)	563	41	17.48	+	2.35	0.0061
response to abiotic stimulus (GO:0009628)	1099	80	34.11	+	2.35	2.31e-08
negative regulation of cell proliferation (GO:0008285)	660	48	20.49	+	2.34	0.000706
response to oxygen-containing compound (GO:1901700)	1486	108	46.13	+	2.34	1.96e-12
regulation of catabolic process (GO:0009894)	510	37	15.83	+	2.34	0.0231
positive regulation of immune response (GO:0050778)	595	43	18.47	+	2.33	0.00398
modification-dependent protein catabolic process (GO:0019941)	499	36	15.49	+	2.32	0.0355
response to growth factor (GO:0070848)	501	36	15.55	+	2.31	0.0387
positive regulation of cellular protein metabolic process (GO:0032270)	1425	102	44.23	+	2.31	4.05e-11
immune system process (GO:0002376)	2056	147	63.82	+	2.3	7.25e-18
negative regulation of response to stimulus (GO:0048585)	1399	100	43.43	+	2.3	8.56e-11
positive regulation of cell differentiation (GO:0045597)	874	62	27.13	+	2.29	2.12e-05
cellular response to chemical stimulus (GO:0070887)	2386	169	74.06	+	2.28	5.66e-21
cellular response to stress (GO:0033554)	1618	114	50.22	+	2.27	2.17e-12
regulation of cell motility (GO:2000145)	753	53	23.37	+	2.27	0.000414
positive regulation of establishment of protein localization (GO:1904951)	528	37	16.39	+	2.26	0.0497
regulation of cellular component movement (GO:0051270)	814	57	25.27	+	2.26	0.00015
regulation of locomotion (GO:0040012)	815	57	25.3	+	2.25	0.000156
regulation of protein kinase activity (GO:0045859)	734	51	22.78	+	2.24	0.0011
regulation of kinase activity (GO:0043549)	794	55	24.65	+	2.23	0.000384
regulation of protein localization (GO:0032880)	986	68	30.61	+	2.22	1.05e-05
regulation of phosphorylation (GO:0042325)	1409	97	43.74	+	2.22	2.08e-09
intracellular transport (GO:0046907)	1235	85	38.34	+	2.22	7.81e-08
regulation of establishment of protein localization (GO:0070201)	843	58	26.17	+	2.22	0.000204
localization of cell (GO:0051674)	874	60	27.13	+	2.21	0.000125
cell motility (GO:0048870)	874	60	27.13	+	2.21	0.000125
cell-cell adhesion (GO:0098609)	890	61	27.63	+	2.21	9.93e-05
protein transport (GO:0015031)	1257	86	39.02	+	2.2	7.85e-08
protein catabolic process (GO:0030163)	600	41	18.62	+	2.2	0.0286
response to organic substance (GO:0010033)	2665	182	82.73	+	2.2	2.8e-21
cell migration (GO:0016477)	792	54	24.58	+	2.2	0.000842
negative regulation of cell communication (GO:0010648)	1221	83	37.9	+	2.19	2.6e-07
positive regulation of multicellular organismal process (GO:0051240)	1458	99	45.26	+	2.19	2.54e-09
negative regulation of signaling (GO:0023057)	1225	83	38.03	+	2.18	3.04e-07
positive regulation of cell proliferation (GO:0008284)	871	59	27.04	+	2.18	0.000262
regulation of protein phosphorylation (GO:0001932)	1314	89	40.79	+	2.18	5.48e-08
positive regulation of protein phosphorylation (GO:0001934)	902	61	28	+	2.18	0.00016
regulation of secretion (GO:0051046)	710	48	22.04	+	2.18	0.0056
cellular protein localization (GO:0034613)	1218	82	37.81	+	2.17	5.5e-07
negative regulation of signal transduction (GO:0009968)	1118	75	34.7	+	2.16	4.58e-06
cellular macromolecule localization (GO:0070727)	1229	82	38.15	+	2.15	8.43e-07
positive regulation of phosphorylation (GO:0042327)	945	63	29.33	+	2.15	0.000154
immune response (GO:0006955)	1130	75	35.08	+	2.14	7.27e-06
regulation of protein transport (GO:0051223)	769	51	23.87	+	2.14	0.00434
positive regulation of signal transduction (GO:0009967)	1433	95	44.48	+	2.14	3.13e-08
response to hormone (GO:0009725)	845	56	26.23	+	2.13	0.0012
positive regulation of protein modification process (GO:0031401)	1151	76	35.73	+	2.13	6.94e-06
positive regulation of response to stimulus (GO:0048584)	1985	131	61.62	+	2.13	1.29e-12
establishment of protein localization (GO:0045184)	1382	91	42.9	+	2.12	1.36e-07
regulation of transferase activity (GO:0051338)	958	63	29.74	+	2.12	0.000252
intracellular signal transduction (GO:0035556)	1615	106	50.13	+	2.11	2.58e-09
positive regulation of developmental process (GO:0051094)	1204	79	37.37	+	2.11	4.12e-06
regulation of protein metabolic process (GO:0051246)	2532	166	78.6	+	2.11	4.93e-17
regulation of cell proliferation (GO:0042127)	1572	103	48.8	+	2.11	6.6e-09
cellular homeostasis (GO:0019725)	764	50	23.72	+	2.11	0.0082
regulation of cellular protein metabolic process (GO:0032268)	2370	155	73.57	+	2.11	1.94e-15
positive regulation of transport (GO:0051050)	953	62	29.58	+	2.1	0.000475
response to external stimulus (GO:0009605)	1891	123	58.7	+	2.1	3.9e-11
regulation of cellular localization (GO:0060341)	848	55	26.32	+	2.09	0.00305
regulation of protein modification process (GO:0031399)	1685	109	52.3	+	2.08	2.77e-09
regulation of phosphate metabolic process (GO:0019220)	1644	106	51.03	+	2.08	7.62e-09
regulation of phosphorus metabolic process (GO:0051174)	1645	106	51.06	+	2.08	7.91e-09
interspecies interaction between organisms (GO:0044419)	870	56	27.01	+	2.07	0.00301
symbiosis, encompassing mutualism through parasitism (GO:0044403)	870	56	27.01	+	2.07	0.00301
regulation of organelle organization (GO:0033043)	1026	66	31.85	+	2.07	0.000261
negative regulation of protein metabolic process (GO:0051248)	1042	67	32.35	+	2.07	0.000207
negative regulation of cellular protein metabolic process (GO:0032269)	984	63	30.54	+	2.06	0.000647
positive regulation of phosphorus metabolic process (GO:0010562)	1064	68	33.03	+	2.06	0.000203
positive regulation of phosphate metabolic process (GO:0045937)	1064	68	33.03	+	2.06	0.000203
establishment of localization in cell (GO:0051649)	1520	97	47.18	+	2.06	1.47e-07
negative regulation of multicellular organismal process (GO:0051241)	1021	65	31.69	+	2.05	0.000486
positive regulation of transcription from RNA polymerase II promoter (GO:0045944)	1039	66	32.25	+	2.05	0.000413
positive regulation of macromolecule biosynthetic process (GO:0010557)	1597	101	49.57	+	2.04	8.73e-08
positive regulation of macromolecule metabolic process (GO:0010604)	2824	178	87.66	+	2.03	6.95e-17
positive regulation of biosynthetic process (GO:0009891)	1765	111	54.79	+	2.03	9.46e-09
positive regulation of cell communication (GO:0010647)	1560	98	48.42	+	2.02	2.7e-07
response to nitrogen compound (GO:1901698)	924	58	28.68	+	2.02	0.0041
positive regulation of signaling (GO:0023056)	1566	98	48.61	+	2.02	3.32e-07
positive regulation of metabolic process (GO:0009893)	3023	189	93.84	+	2.01	6.17e-18
locomotion (GO:0040011)	1095	68	33.99	+	2	0.000591
cellular response to endogenous stimulus (GO:0071495)	1048	65	32.53	+	2	0.00123
protein localization (GO:0008104)	1792	111	55.63	+	2	2.42e-08
positive regulation of cellular biosynthetic process (GO:0031328)	1734	107	53.83	+	1.99	8.1e-08
response to stress (GO:0006950)	3365	207	104.45	+	1.98	1.78e-19
viral process (GO:0016032)	830	51	25.76	+	1.98	0.037
positive regulation of hydrolase activity (GO:0051345)	928	57	28.81	+	1.98	0.0101
positive regulation of gene expression (GO:0010628)	1664	102	51.65	+	1.97	3.93e-07
positive regulation of cellular metabolic process (GO:0031325)	2839	174	88.13	+	1.97	3.91e-15
positive regulation of cellular component organization (GO:0051130)	1178	72	36.57	+	1.97	0.000436
multi-organism cellular process (GO:0044764)	836	51	25.95	+	1.97	0.045
cellular localization (GO:0051641)	1988	121	61.71	+	1.96	6.43e-09
positive regulation of RNA biosynthetic process (GO:1902680)	1365	83	42.37	+	1.96	4.65e-05
proteolysis (GO:0006508)	1219	74	37.84	+	1.96	0.000365
response to endogenous stimulus (GO:0009719)	1471	89	45.66	+	1.95	1.53e-05
multi-organism process (GO:0051704)	2301	139	71.43	+	1.95	1.35e-10
positive regulation of RNA metabolic process (GO:0051254)	1411	85	43.8	+	1.94	4.53e-05
positive regulation of nucleic acid-templated transcription (GO:1903508)	1345	81	41.75	+	1.94	0.00011
positive regulation of transcription, DNA-templated (GO:0045893)	1345	81	41.75	+	1.94	0.00011
regulation of signal transduction (GO:0009966)	2765	166	85.83	+	1.93	2.47e-13
regulation of localization (GO:0032879)	2518	151	78.16	+	1.93	1.24e-11
single organism reproductive process (GO:0044702)	1223	73	37.96	+	1.92	0.00087
defense response (GO:0006952)	1260	75	39.11	+	1.92	0.000637
homeostatic process (GO:0042592)	1428	85	44.33	+	1.92	7.76e-05
regulation of response to stimulus (GO:0048583)	3733	222	115.88	+	1.92	1.48e-19
regulation of hydrolase activity (GO:0051336)	1367	81	42.43	+	1.91	0.000219
cell adhesion (GO:0007155)	1301	77	40.38	+	1.91	0.000528
biological adhesion (GO:0022610)	1305	77	40.51	+	1.9	0.000596
protein phosphorylation (GO:0006468)	970	57	30.11	+	1.89	0.0376
regulation of transport (GO:0051049)	1840	108	57.12	+	1.89	1.16e-06
movement of cell or subcellular component (GO:0006928)	1329	78	41.25	+	1.89	0.000602
regulation of anatomical structure morphogenesis (GO:0022603)	972	57	30.17	+	1.89	0.04
macromolecule localization (GO:0033036)	2158	126	66.99	+	1.88	3.23e-08
negative regulation of biological process (GO:0048519)	4576	267	142.05	+	1.88	2.77e-24
negative regulation of cellular process (GO:0048523)	4236	246	131.49	+	1.87	3.41e-21
negative regulation of macromolecule metabolic process (GO:0010605)	2291	133	71.12	+	1.87	1.02e-08
negative regulation of molecular function (GO:0044092)	1109	64	34.42	+	1.86	0.0171
organic substance transport (GO:0071702)	2014	116	62.52	+	1.86	6.49e-07
regulation of cell differentiation (GO:0045595)	1564	90	48.55	+	1.85	0.000129
regulation of cell communication (GO:0010646)	3067	176	95.2	+	1.85	1.48e-12
positive regulation of nitrogen compound metabolic process (GO:0051173)	1764	101	54.76	+	1.84	1.89e-05
positive regulation of cellular process (GO:0048522)	4727	269	146.73	+	1.83	8.13e-23
regulation of catalytic activity (GO:0050790)	2376	135	73.75	+	1.83	3.03e-08
regulation of signaling (GO:0023051)	3116	177	96.72	+	1.83	3.09e-12
negative regulation of metabolic process (GO:0009892)	2490	141	77.29	+	1.82	1.1e-08
response to chemical (GO:0042221)	3961	224	122.95	+	1.82	5.29e-17
regulation of molecular function (GO:0065009)	2884	163	89.52	+	1.82	1.14e-10
regulation of multicellular organismal development (GO:2000026)	1739	98	53.98	+	1.82	7.48e-05
regulation of cellular component organization (GO:0051128)	2307	130	71.61	+	1.82	1.48e-07
negative regulation of cellular macromolecule biosynthetic process (GO:2000113)	1278	72	39.67	+	1.81	0.00887
positive regulation of molecular function (GO:0044093)	1846	104	57.3	+	1.81	2.44e-05
positive regulation of catalytic activity (GO:0043085)	1563	88	48.52	+	1.81	0.000501
negative regulation of cellular metabolic process (GO:0031324)	2310	130	71.71	+	1.81	1.62e-07
negative regulation of gene expression (GO:0010629)	1440	81	44.7	+	1.81	0.00187
positive regulation of nucleobase-containing compound metabolic process (GO:0045935)	1654	93	51.34	+	1.81	0.000212
regulation of developmental process (GO:0050793)	2287	128	70.99	+	1.8	3.46e-07
positive regulation of biological process (GO:0048518)	5228	291	162.28	+	1.79	4.29e-24
regulation of multicellular organismal process (GO:0051239)	2678	149	83.13	+	1.79	7.89e-09
reproductive process (GO:0022414)	1365	75	42.37	+	1.77	0.0129
reproduction (GO:0000003)	1367	75	42.43	+	1.77	0.0136
negative regulation of macromolecule biosynthetic process (GO:0010558)	1372	75	42.59	+	1.76	0.0155
negative regulation of cellular biosynthetic process (GO:0031327)	1434	78	44.51	+	1.75	0.0114
tissue development (GO:0009888)	1539	83	47.77	+	1.74	0.00704
regulation of transcription from RNA polymerase II promoter (GO:0006357)	1838	99	57.05	+	1.74	0.000552
negative regulation of biosynthetic process (GO:0009890)	1460	78	45.32	+	1.72	0.022
regulation of biological quality (GO:0065008)	3558	190	110.45	+	1.72	7.17e-11
negative regulation of nitrogen compound metabolic process (GO:0051172)	1464	77	45.44	+	1.69	0.0448
cellular protein modification process (GO:0006464)	2893	151	89.8	+	1.68	6.34e-07
protein modification process (GO:0036211)	2893	151	89.8	+	1.68	6.34e-07
localization (GO:0051179)	4973	256	154.37	+	1.66	5.54e-15
cell surface receptor signaling pathway (GO:0007166)	2186	112	67.86	+	1.65	0.000858
transport (GO:0006810)	3945	200	122.46	+	1.63	1.7e-09
establishment of localization (GO:0051234)	4075	206	126.49	+	1.63	7.9e-10
cellular protein metabolic process (GO:0044267)	3555	179	110.35	+	1.62	1.06e-07
regulation of cellular metabolic process (GO:0031323)	5864	294	182.03	+	1.62	5.92e-17
regulation of macromolecule metabolic process (GO:0060255)	5819	291	180.63	+	1.61	1.72e-16
animal organ development (GO:0048513)	2884	144	89.52	+	1.61	3.89e-05
regulation of primary metabolic process (GO:0080090)	5811	290	180.38	+	1.61	2.94e-16
macromolecule modification (GO:0043412)	3165	157	98.25	+	1.6	9.45e-06
regulation of metabolic process (GO:0019222)	6181	306	191.87	+	1.59	3e-17
cellular response to stimulus (GO:0051716)	6211	307	192.8	+	1.59	3.1e-17
single-organism transport (GO:0044765)	2130	105	66.12	+	1.59	0.0138
cell differentiation (GO:0030154)	3290	162	102.13	+	1.59	7.86e-06
anatomical structure morphogenesis (GO:0009653)	1951	96	60.56	+	1.59	0.0447
signal transduction (GO:0007165)	4810	236	149.31	+	1.58	1.04e-10
cellular developmental process (GO:0048869)	3370	165	104.61	+	1.58	7.8e-06
phosphorus metabolic process (GO:0006793)	2097	102	65.09	+	1.57	0.0354
multicellular organism development (GO:0007275)	4630	225	143.72	+	1.57	1.87e-09
single-organism localization (GO:1902578)	2360	114	73.26	+	1.56	0.0119
cell communication (GO:0007154)	5249	253	162.94	+	1.55	4.51e-11
protein metabolic process (GO:0019538)	4131	199	128.23	+	1.55	2.34e-07
single-multicellular organism process (GO:0044707)	5406	259	167.81	+	1.54	3.4e-11
single organism signaling (GO:0044700)	5158	246	160.11	+	1.54	5.05e-10
signaling (GO:0023052)	5162	246	160.24	+	1.54	5.52e-10
anatomical structure development (GO:0048856)	4976	237	154.46	+	1.53	2.44e-09
system development (GO:0048731)	4034	192	125.22	+	1.53	1.77e-06
single-organism developmental process (GO:0044767)	5230	248	162.35	+	1.53	7.14e-10
regulation of gene expression (GO:0010468)	4333	205	134.5	+	1.52	5.09e-07
developmental process (GO:0032502)	5325	251	165.3	+	1.52	8.91e-10
response to stimulus (GO:0050896)	7683	362	238.49	+	1.52	5.44e-19
regulation of macromolecule biosynthetic process (GO:0010556)	4100	193	127.27	+	1.52	3.91e-06
regulation of biosynthetic process (GO:0009889)	4337	204	134.63	+	1.52	9.82e-07
regulation of cellular biosynthetic process (GO:0031326)	4285	199	133.01	+	1.5	5.67e-06
regulation of RNA metabolic process (GO:0051252)	3752	171	116.47	+	1.47	0.000601
regulation of cellular macromolecule biosynthetic process (GO:2000112)	3983	181	123.64	+	1.46	0.000253
regulation of RNA biosynthetic process (GO:2001141)	3633	163	112.77	+	1.45	0.00377
regulation of nitrogen compound metabolic process (GO:0051171)	4395	197	136.43	+	1.44	0.000129
regulation of nucleic acid-templated transcription (GO:1903506)	3616	162	112.25	+	1.44	0.00455
regulation of nucleobase-containing compound metabolic process (GO:0019219)	4096	183	127.15	+	1.44	0.000698
regulation of transcription, DNA-templated (GO:0006355)	3592	160	111.5	+	1.43	0.00782
regulation of cellular process (GO:0050794)	10413	457	323.23	+	1.41	1.38e-22
regulation of biological process (GO:0050789)	10942	474	339.65	+	1.4	3.13e-23
multicellular organismal process (GO:0032501)	6467	279	200.74	+	1.39	5.78e-07
biological regulation (GO:0065007)	11571	497	359.18	+	1.38	2.2e-25
cellular macromolecule metabolic process (GO:0044260)	6789	290	210.74	+	1.38	5.16e-07
cellular component organization (GO:0016043)	5325	226	165.3	+	1.37	0.000644
macromolecule metabolic process (GO:0043170)	7494	314	232.62	+	1.35	3.56e-07
cellular component organization or biogenesis (GO:0071840)	5488	229	170.36	+	1.34	0.00203
cellular metabolic process (GO:0044237)	8647	354	268.41	+	1.32	8.06e-08
single-organism cellular process (GO:0044763)	11122	453	345.24	+	1.31	4.62e-14
organic substance metabolic process (GO:0071704)	9176	373	284.84	+	1.31	2.3e-08
primary metabolic process (GO:0044238)	8728	354	270.93	+	1.31	3.16e-07
metabolic process (GO:0008152)	9572	381	297.13	+	1.28	2.43e-07
single-organism process (GO:0044699)	12449	491	386.43	+	1.27	4.32e-14
cellular process (GO:0009987)	14543	554	451.43	+	1.23	8.13e-17
biological_process (GO:0008150)	17023	613	528.42	+	1.16	4.74e-18
Unclassified (UNCLASSIFIED)	3949	38	122.58	-	0.31	0

## Sheet: Cluster 10
CLUSTER 10
Analysis Type:	PANTHER Overrepresentation Test (release 20160715)
Annotation Version and Release Date:	GO Ontology database Released 2016-10-27
Analyzed List:	upload_1 (Homo sapiens)
Reference List:	Homo sapiens (all genes in database)
Bonferroni correction:	true
GO biological process complete	Homo sapiens - REFLIST (20972)	upload_1 (140)	upload_1 (expected)	upload_1 (over/under)	upload_1 (fold Enrichment)	upload_1 (P-value)
cellular process (GO:0009987)	14543	120	97.08	+	1.24	0.0483
biological_process (GO:0008150)	17023	133	113.64	+	1.17	0.0142
Unclassified (UNCLASSIFIED)	3949	7	26.36	-	0.27	0

[truncated: 8 more sheets: Cluster 11, Cluster 12, Cluster 13, Cluster 14, Cluster 15, Cluster 16, Cluster 17, Cluster 18]
