# Supplementary material for: Differential Effects of Vitamins A and D on the Transcriptional Landscape of Human Monocytes during Infection
Source: Sci Rep. 2017 Jan 17;7:40599. doi: 10.1038/srep40599 (PMC5240108; doi:10.1038/srep40599)
Supplement: Supplementary Dataset 2 [file srep40599-s3.xls]

## Sheet: atRA_A.f.
Genes significantly regulated by atRA during A. fumigatus challenge					Comparison: atRA+A.f. vs A.f
EnsemblID	geneName	bio_type	baseMean	log2FoldChange	lfcSE	stat	pvalue	padj
ENSG00000148344	PTGES	protein_coding	11421.2	7.57507	0.455202	16.6411	3.51061e-62	8.43838e-60
ENSG00000198959	TGM2	protein_coding	14273.9	7.02231	0.159906	43.9153	0	0
ENSG00000008056	SYN1	protein_coding	1470.64	6.53305	0.337168	19.3763	1.22444e-83	5.40906e-81
ENSG00000155926	SLA	protein_coding	12176.8	6.51951	0.327971	19.8783	6.27479e-88	3.30844e-85
ENSG00000162496	DHRS3	protein_coding	1767.6	6.33787	0.395609	16.0205	9.18636e-58	1.92501e-55
ENSG00000165140	FBP1	protein_coding	5866.49	5.37248	0.348012	15.4376	9.1394e-54	1.64158e-51
ENSG00000181218	HIST3H2A	protein_coding	255.642	5.26602	0.440046	11.967	5.29271e-33	4.24065e-31
ENSG00000100628	ASB2	protein_coding	438.264	5.03623	0.221542	22.7326	2.1333e-114	1.7435e-111
ENSG00000167851	CD300A	protein_coding	2645.02	5.035	0.162487	30.987	8.0578e-211	3.2926e-207
ENSG00000142910	TINAGL1	protein_coding	1571.52	4.8601	0.473234	10.27	9.62354e-25	5.00945e-23
ENSG00000009950	MLXIPL	protein_coding	1294.09	4.77227	0.502029	9.50597	1.98184e-21	8.34874e-20
ENSG00000158473	CD1D	protein_coding	240.545	4.68681	0.259463	18.0635	6.18169e-73	2.06203e-70
ENSG00000108950	FAM20A	protein_coding	305.548	4.62712	0.255846	18.0856	4.14118e-73	1.41016e-70
ENSG00000106638	TBL2	protein_coding	3034.99	4.5344	0.177666	25.522	1.1231e-143	1.5298e-140
ENSG00000141314	RHBDL3	protein_coding	277.416	4.49676	0.238825	18.8287	4.39201e-79	1.79469e-76
ENSG00000172164	SNTB1	protein_coding	1357.74	4.33325	0.146183	29.6425	4.2333e-193	1.3839e-189
ENSG00000143839	REN	protein_coding	100.278	4.31008	0.329836	13.0673	5.06039e-39	5.44158e-37
ENSG00000183688	FAM101B	protein_coding	7899.99	4.29389	0.125662	34.1701	6.7156e-256	5.4883e-252
ENSG00000172985	SH3RF3	protein_coding	611.053	4.24049	0.184818	22.9441	1.6865e-116	1.4509e-113
ENSG00000137507	LRRC32	protein_coding	1384.81	4.14773	0.170115	24.3819	2.6624e-131	2.9011e-128
ENSG00000160789	LMNA	protein_coding	4284.56	-4.12165	0.128536	-32.066	1.3147e-225	7.163e-222
ENSG00000149218	ENDOD1	protein_coding	336.716	4.03474	0.187218	21.551	5.1815e-103	3.3877e-100
ENSG00000130513	GDF15	protein_coding	2391.81	4.02239	0.397684	10.1145	4.76328e-24	2.38091e-22
ENSG00000110079	MS4A4A	protein_coding	463.461	4.02137	0.3699	10.8715	1.5759e-27	9.29895e-26
ENSG00000119714	GPR68	protein_coding	106.331	-3.90356	0.31274	-12.4818	9.38496e-36	8.84279e-34
ENSG00000091409	ITGA6	protein_coding	1770.62	3.89758	0.150133	25.9609	1.3708e-148	2.4896e-145
ENSG00000004468	CD38	protein_coding	316.632	3.89454	0.374412	10.4017	2.43453e-25	1.32201e-23
ENSG00000128342	LIF	protein_coding	596.659	3.88036	0.199186	19.481	1.59015e-84	7.21973e-82
ENSG00000148700	ADD3	protein_coding	1213.68	3.84285	0.17792	21.5988	1.8448e-103	1.2564e-100
ENSG00000136068	FLNB	protein_coding	15752	3.81312	0.173237	22.011	2.2613e-107	1.68e-104
ENSG00000155659	VSIG4	protein_coding	178.708	3.75677	0.279848	13.4243	4.35388e-41	5.39123e-39
ENSG00000105851	PIK3CG	protein_coding	1563.43	3.75423	0.39049	9.61415	6.96824e-22	3.02914e-20
ENSG00000178789	CD300LB	protein_coding	3705.79	3.74428	0.391996	9.55184	1.27414e-21	5.46607e-20
ENSG00000092068	SLC7A8	protein_coding	354.64	3.70023	0.188709	19.6081	1.31863e-85	6.5312e-83
ENSG00000187912	CLEC17A	protein_coding	104.241	3.5914	0.297758	12.0615	1.6872e-33	1.38579e-31
ENSG00000198743	SLC5A3	protein_coding	2351.44	3.56054	0.123753	28.7712	4.914e-182	1.3387e-178
ENSG00000169919	GUSB	protein_coding	3536.15	3.53669	0.137911	25.6446	4.8511e-145	7.2237e-142
ENSG00000173599	PC	protein_coding	294.71	3.53009	0.220337	16.0214	9.06544e-58	1.92434e-55
ENSG00000132965	ALOX5AP	protein_coding	3443.07	3.41617	0.133212	25.6446	4.8615e-145	7.2237e-142
ENSG00000141252	VPS53	protein_coding	2846.22	3.38765	0.122027	27.7614	1.2684e-169	2.9618e-166
ENSG00000182022	CHST15	protein_coding	7409.35	3.3103	0.157188	21.0595	1.87179e-98	1.17671e-95
ENSG00000186827	TNFRSF4	protein_coding	704.517	-3.30529	0.185225	-17.8448	3.17323e-71	9.43026e-69
ENSG00000171903	CYP4F11	protein_coding	148.298	-3.26769	0.255141	-12.8074	1.49019e-37	1.4943e-35
ENSG00000169860	P2RY1	protein_coding	565.632	3.24192	0.182556	17.7585	1.4809e-70	4.32236e-68
ENSG00000177374	HIC1	protein_coding	1070.88	3.19113	0.169257	18.8537	2.73866e-79	1.14778e-76
ENSG00000106178	CCL24	protein_coding	17400.7	-3.15855	0.32298	-9.7794	1.38025e-22	6.24936e-21
ENSG00000186891	TNFRSF18	protein_coding	587.042	-3.14527	0.16042	-19.6064	1.36254e-85	6.55023e-83
ENSG00000115590	IL1R2	protein_coding	1392.6	-3.14367	0.182617	-17.2145	2.06642e-66	5.27745e-64
ENSG00000150540	HNMT	protein_coding	1276.84	3.12375	0.17661	17.6873	5.25786e-70	1.48172e-67
ENSG00000105088	OLFM2	protein_coding	241.681	-3.12061	0.200973	-15.5275	2.26047e-54	4.19857e-52
ENSG00000102265	TIMP1	protein_coding	150615	3.09562	0.362973	8.52853	1.48215e-17	4.85487e-16
ENSG00000079215	SLC1A3	protein_coding	2048.29	-3.0915	0.15681	-19.7149	1.60586e-86	8.20243e-84
ENSG00000151014	CCRN4L	protein_coding	372.503	3.0825	0.19811	15.5595	1.37063e-54	2.57505e-52
ENSG00000120896	SORBS3	protein_coding	966.833	-3.07309	0.173176	-17.7455	1.86857e-70	5.3582e-68
ENSG00000115306	SPTBN1	protein_coding	952.871	3.05983	0.347699	8.80023	1.36538e-18	4.78908e-17
ENSG00000178726	THBD	protein_coding	1970.6	3.05851	0.458467	6.67116	2.53785e-11	4.96187e-10
ENSG00000105855	ITGB8	protein_coding	1186.57	3.04306	0.169972	17.9033	1.1122e-71	3.42998e-69
ENSG00000131355	ADGRE3	protein_coding	383.543	3.03631	0.201651	15.0573	3.09139e-51	5.20915e-49
ENSG00000180530	NRIP1	protein_coding	2601.69	2.99153	0.123175	24.2868	2.7018e-130	2.7601e-127
ENSG00000177469	PTRF	protein_coding	187.683	-2.96163	0.264764	-11.1859	4.78001e-29	3.07595e-27
ENSG00000171631	P2RY6	protein_coding	247.206	2.94087	0.419852	7.00453	2.47809e-12	5.4078e-11
ENSG00000276600	RAB7B	protein_coding	1847.24	-2.9293	0.182259	-16.0722	3.99889e-58	8.60025e-56
ENSG00000120337	TNFSF18	protein_coding	163.927	-2.91078	0.241285	-12.0637	1.64327e-33	1.35653e-31
ENSG00000135476	ESPL1	protein_coding	815.619	-2.89489	0.165226	-17.5208	9.94869e-69	2.75612e-66
ENSG00000083457	ITGAE	protein_coding	632.446	2.89439	0.174844	16.5541	1.49457e-61	3.54039e-59
ENSG00000274736	CCL23	protein_coding	162.387	2.87693	0.235756	12.203	2.99645e-34	2.61909e-32
ENSG00000196730	DAPK1	protein_coding	3536.23	2.86316	0.127457	22.4638	9.3765e-112	7.298e-109
ENSG00000196878	LAMB3	protein_coding	2817.73	2.85877	0.142727	20.0296	3.04202e-89	1.65739e-86
ENSG00000132906	CASP9	protein_coding	376.923	2.84958	0.360423	7.90621	2.65349e-15	7.2893e-14
ENSG00000186469	GNG2	protein_coding	1181.34	2.84007	0.328707	8.64014	5.61452e-18	1.88826e-16
ENSG00000185909	KLHDC8B	protein_coding	148.584	2.82867	0.231146	12.2376	1.95787e-34	1.7298e-32
ENSG00000187116	LILRA5	protein_coding	535.507	2.80219	0.151271	18.5243	1.31396e-76	4.99458e-74
ENSG00000163661	PTX3	protein_coding	466.294	-2.80089	0.170251	-16.4515	8.18062e-61	1.91018e-58
ENSG00000108582	CPD	protein_coding	8735.59	2.77837	0.13468	20.6293	1.4966e-94	9.05999e-92
ENSG00000174945	AMZ1	protein_coding	438.068	-2.74681	0.204859	-13.4083	5.40762e-41	6.64568e-39
ENSG00000115226	FNDC4	protein_coding	80.7888	-2.74127	0.276757	-9.90496	3.96145e-23	1.86063e-21
ENSG00000134871	COL4A2	protein_coding	862.247	2.73601	0.15187	18.0154	1.47541e-72	4.82313e-70
ENSG00000065923	SLC9A7	protein_coding	948.675	2.73303	0.145584	18.7729	1.25719e-78	5.01191e-76
ENSG00000243927	MRPS6	protein_coding	860.873	2.73287	0.135001	20.2433	4.06826e-91	2.29296e-88
ENSG00000105245	NUMBL	protein_coding	229.686	-2.71396	0.209781	-12.9371	2.77879e-38	2.89295e-36
ENSG00000136160	EDNRB	protein_coding	345.864	2.70892	0.208538	12.99	1.39353e-38	1.46008e-36
ENSG00000114841	DNAH1	protein_coding	814.819	2.70831	0.145316	18.6374	1.5997e-77	6.22549e-75
ENSG00000114790	ARHGEF26	protein_coding	330.382	-2.66624	0.176748	-15.085	2.03328e-51	3.49832e-49
ENSG00000163082	SGPP2	protein_coding	4365.13	-2.66579	0.114777	-23.2259	2.4939e-119	2.2646e-116
ENSG00000164292	RHOBTB3	protein_coding	1723.23	2.65846	0.139775	19.0195	1.17499e-80	5.05402e-78
ENSG00000111885	MAN1A1	protein_coding	2354.67	2.65709	0.121572	21.8562	6.7894e-106	4.8249e-103
ENSG00000120708	TGFBI	protein_coding	13615.3	-2.63843	0.106629	-24.744	3.6018e-135	4.5286e-132
ENSG00000138606	SHF	protein_coding	566.25	-2.60963	0.166782	-15.6469	3.48629e-55	6.70394e-53
ENSG00000182885	ADGRG3	protein_coding	1254.13	2.59524	0.483632	5.36615	8.04359e-08	1.03685e-06
ENSG00000084734	GCKR	protein_coding	238.235	-2.57962	0.181291	-14.2292	6.03806e-46	8.36374e-44
ENSG00000092964	DPYSL2	protein_coding	354.164	-2.55266	0.17469	-14.6125	2.33812e-48	3.60533e-46
ENSG00000170323	FABP4	protein_coding	492.252	-2.54686	0.208041	-12.2421	1.85143e-34	1.64466e-32
ENSG00000125810	CD93	protein_coding	6936.61	2.53889	0.469428	5.40848	6.35609e-08	8.32204e-07
ENSG00000168675	LDLRAD4	protein_coding	1460.24	2.53315	0.129699	19.5309	5.99352e-85	2.79897e-82
ENSG00000082512	TRAF5	protein_coding	421.759	2.52237	0.195555	12.8985	4.58873e-38	4.68768e-36
ENSG00000106089	STX1A	protein_coding	211.689	2.52068	0.211685	11.9077	1.07929e-32	8.36065e-31
ENSG00000137877	SPTBN5	protein_coding	518.839	2.51507	0.148225	16.968	1.41781e-64	3.56526e-62
ENSG00000154277	UCHL1	protein_coding	101.341	-2.47951	0.509309	-4.86838	1.12519e-06	1.22038e-05
ENSG00000197879	MYO1C	protein_coding	651.352	-2.4782	0.160455	-15.4449	8.17098e-54	1.48394e-51
ENSG00000075142	SRI	protein_coding	1105.31	2.46241	0.136937	17.982	2.69713e-72	8.47781e-70
ENSG00000114784	EIF1B	protein_coding	4553.82	2.46064	0.13305	18.4942	2.30084e-76	8.5471e-74
ENSG00000134460	IL2RA	protein_coding	214.685	2.4422	0.236052	10.346	4.36257e-25	2.31514e-23
ENSG00000148180	GSN	protein_coding	3224.01	-2.43379	0.293783	-8.28431	1.18794e-16	3.63613e-15
ENSG00000077420	APBB1IP	protein_coding	2078.1	2.42332	0.150151	16.1393	1.35107e-58	3.02509e-56
ENSG00000134531	EMP1	protein_coding	8997.81	-2.41968	0.132244	-18.297	8.73571e-75	3.10403e-72
ENSG00000187474	FPR3	protein_coding	963.624	-2.41307	0.176893	-13.6414	2.27242e-42	2.92462e-40
ENSG00000171236	LRG1	protein_coding	880.823	2.40413	0.164791	14.589	3.30006e-48	5.04107e-46
ENSG00000112299	VNN1	protein_coding	690.16	-2.39295	0.184199	-12.9911	1.37415e-38	1.44906e-36
ENSG00000151062	CACNA2D4	protein_coding	793.364	2.3603	0.158581	14.8839	4.19585e-50	6.79022e-48
ENSG00000138080	EMILIN1	protein_coding	418.637	-2.34832	0.189691	-12.3797	3.36601e-35	3.03964e-33
ENSG00000101335	MYL9	protein_coding	198.271	-2.34714	0.197012	-11.9137	1.0043e-32	7.85423e-31
ENSG00000122641	INHBA	protein_coding	2316.87	-2.33011	0.158798	-14.6735	9.53607e-49	1.48445e-46
ENSG00000088826	SMOX	protein_coding	1754.36	2.32333	0.173627	13.3812	7.79315e-41	9.36611e-39
ENSG00000140105	WARS	protein_coding	21414.1	2.32194	0.150308	15.4479	7.79333e-54	1.43126e-51
ENSG00000130881	LRP3	protein_coding	345.041	-2.31577	0.17375	-13.3282	1.58757e-40	1.89407e-38
ENSG00000143333	RGS16	protein_coding	201.726	-2.30536	0.50627	-4.55362	5.27309e-06	5.14559e-05
ENSG00000188211	NCR3LG1	protein_coding	1601.1	-2.30456	0.126894	-18.1613	1.04597e-73	3.63754e-71
ENSG00000136244	IL6	protein_coding	285.032	-2.27082	0.222229	-10.2184	1.64039e-24	8.40507e-23
ENSG00000197461	PDGFA	protein_coding	199.515	-2.25431	0.444225	-5.0747	3.881e-07	4.51816e-06
ENSG00000221869	CEBPD	protein_coding	593.881	2.25255	0.168206	13.3916	6.77139e-41	8.25958e-39
ENSG00000255298	OR8G5	protein_coding	44.9583	-2.25057	0.355276	-6.33471	2.37795e-10	4.17482e-09
ENSG00000244242	IFITM10	protein_coding	250.907	2.24284	0.211282	10.6154	2.52768e-26	1.40527e-24
ENSG00000116016	EPAS1	protein_coding	2954.77	2.23873	0.142209	15.7426	7.72595e-56	1.57851e-53
ENSG00000084234	APLP2	protein_coding	39906.9	2.21656	0.109161	20.3054	1.15181e-91	6.72367e-89
ENSG00000066294	CD84	protein_coding	3622.61	2.21497	0.131838	16.8007	2.41372e-63	5.97762e-61
ENSG00000177706	FAM20C	protein_coding	5537.54	2.20996	0.120542	18.3335	4.47065e-75	1.62384e-72
ENSG00000099139	PCSK5	protein_coding	2096.88	-2.20977	0.122673	-18.0135	1.52534e-72	4.88856e-70
ENSG00000184221	OLIG1	protein_coding	98.9245	-2.20862	0.263949	-8.36759	5.88069e-17	1.84846e-15
ENSG00000153560	UBP1	protein_coding	3264.26	2.20732	0.12359	17.86	2.41819e-71	7.31951e-69
ENSG00000173868	PHOSPHO1	protein_coding	406.885	-2.20482	0.387924	-5.68365	1.31849e-08	1.87887e-07
ENSG00000186074	CD300LF	protein_coding	544.885	2.20309	0.403506	5.45986	4.76508e-08	6.3267e-07
ENSG00000114268	PFKFB4	protein_coding	728.278	2.17987	0.149464	14.5845	3.52377e-48	5.28404e-46
ENSG00000134072	CAMK1	protein_coding	528.773	-2.17675	0.179929	-12.0979	1.08411e-33	9.0871e-32
ENSG00000031081	ARHGAP31	protein_coding	4470.81	-2.16505	0.123876	-17.4775	2.12461e-68	5.78778e-66
ENSG00000110042	DTX4	protein_coding	500.279	-2.16461	0.13884	-15.5906	8.42988e-55	1.60217e-52
ENSG00000167772	ANGPTL4	protein_coding	591.2	2.16343	0.516053	4.19227	2.76173e-05	0.000237832
ENSG00000253276	CCDC71L	protein_coding	623.317	2.14624	0.173723	12.3544	4.61443e-35	4.14411e-33
ENSG00000183734	ASCL2	protein_coding	56.3714	-2.14036	0.320057	-6.68744	2.27101e-11	4.48847e-10
ENSG00000136842	TMOD1	protein_coding	141.265	-2.13592	0.207522	-10.2925	7.61939e-25	4.00447e-23
ENSG00000115009	CCL20	protein_coding	5465.05	2.1356	0.486408	4.39055	1.13064e-05	0.000104586
ENSG00000166949	SMAD3	protein_coding	6268.95	2.11081	0.140164	15.0596	2.98578e-51	5.08359e-49
ENSG00000245848	CEBPA	protein_coding	1560.94	-2.10233	0.166602	-12.6189	1.66212e-36	1.61711e-34
ENSG00000183307	CECR6	protein_coding	214.725	-2.10156	0.189239	-11.1053	1.18171e-28	7.48648e-27
ENSG00000120217	CD274	protein_coding	930.365	-2.09872	0.147316	-14.2464	4.72303e-46	6.59811e-44
ENSG00000178175	ZNF366	protein_coding	428.802	-2.08051	0.157025	-13.2495	4.54015e-40	5.18942e-38
ENSG00000166033	HTRA1	protein_coding	55.5739	-2.08034	0.310125	-6.70808	1.97207e-11	3.93092e-10
ENSG00000135766	EGLN1	protein_coding	290.086	2.07059	0.173313	11.9471	6.72209e-33	5.35964e-31
ENSG00000048140	TSPAN17	protein_coding	703.372	-2.06945	0.157998	-13.098	3.38094e-39	3.6841e-37
ENSG00000123892	RAB38	protein_coding	60.9276	-2.06155	0.294305	-7.00479	2.4736e-12	5.40521e-11
ENSG00000111962	UST	protein_coding	469.877	-2.05579	0.183135	-11.2256	3.05445e-29	1.997e-27
ENSG00000178209	PLEC	protein_coding	4101.86	-2.05499	0.127494	-16.1183	1.89717e-58	4.19043e-56
ENSG00000075618	FSCN1	protein_coding	611.202	-2.05374	0.170335	-12.0571	1.78011e-33	1.45479e-31
ENSG00000198771	RCSD1	protein_coding	726.559	2.04561	0.31612	6.471	9.73546e-11	1.77201e-09
ENSG00000150637	CD226	protein_coding	1358.37	2.04487	0.359871	5.68222	1.32959e-08	1.89304e-07
ENSG00000102804	TSC22D1	protein_coding	463.957	-2.04182	0.141546	-14.4251	3.59499e-47	5.20001e-45
ENSG00000110080	ST3GAL4	protein_coding	614.265	-2.02543	0.136028	-14.8898	3.83876e-50	6.27445e-48
ENSG00000099204	ABLIM1	protein_coding	1075.32	-2.01935	0.136755	-14.7662	2.41976e-49	3.80297e-47
ENSG00000167680	SEMA6B	protein_coding	8150.87	2.0109	0.173614	11.5826	5.0487e-31	3.61934e-29
ENSG00000242732	RGAG4	protein_coding	498.528	-2.00894	0.14097	-14.2508	4.4297e-46	6.24168e-44
ENSG00000145287	PLAC8	protein_coding	383.458	2.00645	0.178202	11.2594	2.08173e-29	1.38317e-27
ENSG00000158457	TSPAN33	protein_coding	854.373	-2.00132	0.126217	-15.8562	1.27318e-56	2.63419e-54
ENSG00000137726	FXYD6	protein_coding	714.788	1.99585	0.197769	10.0918	6.0042e-24	2.9739e-22
ENSG00000186907	RTN4RL2	protein_coding	141.77	-1.99358	0.217887	-9.14962	5.71327e-20	2.18696e-18
ENSG00000158158	CNNM4	protein_coding	1537.2	1.98717	0.126379	15.7238	1.03897e-55	2.09653e-53
ENSG00000197746	PSAP	protein_coding	258476	1.98626	0.114926	17.2829	6.32954e-67	1.66865e-64
ENSG00000273604	C17orf96	protein_coding	686.636	-1.97452	0.148302	-13.3142	1.91455e-40	2.25132e-38
ENSG00000185339	TCN2	protein_coding	497.46	1.97197	0.162627	12.1257	7.71675e-34	6.56928e-32
ENSG00000100600	LGMN	protein_coding	1605.62	1.96628	0.185118	10.6217	2.36152e-26	1.32643e-24
ENSG00000150347	ARID5B	protein_coding	549.471	-1.96462	0.142474	-13.7893	2.95709e-43	3.96177e-41
ENSG00000136040	PLXNC1	protein_coding	1696.33	-1.96341	0.160999	-12.1951	3.29979e-34	2.86889e-32
ENSG00000203485	INF2	protein_coding	3495.94	-1.9612	0.147168	-13.3262	1.62953e-40	1.93005e-38
ENSG00000114270	COL7A1	protein_coding	491.524	1.96114	0.155138	12.6412	1.25074e-36	1.22415e-34
ENSG00000071242	RPS6KA2	protein_coding	938.013	1.96078	0.131607	14.8987	3.35852e-50	5.54495e-48
ENSG00000072042	RDH11	protein_coding	1000.98	1.95418	0.160443	12.1799	3.9782e-34	3.40438e-32
ENSG00000139679	LPAR6	protein_coding	669.42	-1.94676	0.156469	-12.4418	1.54995e-35	1.4313e-33
ENSG00000164683	HEY1	protein_coding	365.091	1.93793	0.19536	9.91979	3.41475e-23	1.60847e-21
ENSG00000100364	KIAA0930	protein_coding	5816.69	-1.92929	0.111962	-17.2317	1.53635e-66	3.98597e-64
ENSG00000196576	PLXNB2	protein_coding	8077.09	-1.92603	0.145152	-13.2691	3.4993e-40	4.05645e-38
ENSG00000140465	CYP1A1	protein_coding	160.078	1.91953	0.227067	8.45358	2.82503e-17	9.05394e-16
ENSG00000145555	MYO10	protein_coding	697.29	-1.91716	0.141221	-13.5756	5.58931e-42	7.08196e-40
ENSG00000101849	TBL1X	protein_coding	550.701	-1.90354	0.171986	-11.068	1.79288e-28	1.12278e-26
ENSG00000183023	SLC8A1	protein_coding	1348.22	1.89994	0.32304	5.88142	4.0675e-09	6.23087e-08
ENSG00000165029	ABCA1	protein_coding	3650.27	1.89037	0.138027	13.6957	1.07774e-42	1.42061e-40
ENSG00000143653	SCCPDH	protein_coding	296.977	1.8865	0.159883	11.7993	3.93763e-32	2.92548e-30
ENSG00000160685	ZBTB7B	protein_coding	1320.21	-1.88464	0.148936	-12.654	1.06294e-36	1.04661e-34
ENSG00000188522	FAM83G	protein_coding	637.011	-1.87766	0.154067	-12.1873	3.63268e-34	3.1416e-32
ENSG00000138639	ARHGAP24	protein_coding	387.976	-1.87594	0.183668	-10.2138	1.72053e-24	8.78814e-23
ENSG00000117594	HSD11B1	protein_coding	257.355	-1.87577	0.186032	-10.083	6.56601e-24	3.24234e-22
ENSG00000101384	JAG1	protein_coding	271.335	-1.87012	0.166663	-11.221	3.21731e-29	2.09509e-27
ENSG00000162711	NLRP3	protein_coding	2400.71	1.86988	0.370726	5.04383	4.56294e-07	5.22644e-06
ENSG00000100644	HIF1A	protein_coding	7621.43	1.86985	0.15464	12.0916	1.16952e-33	9.75294e-32
ENSG00000134028	ADAMDEC1	protein_coding	287.27	1.86687	0.175772	10.6209	2.38128e-26	1.33295e-24
ENSG00000112303	VNN2	protein_coding	384.116	-1.86668	0.190902	-9.77821	1.39663e-22	6.30605e-21
ENSG00000108179	PPIF	protein_coding	20701.1	-1.86419	0.11596	-16.0761	3.75249e-58	8.17792e-56
ENSG00000123975	CKS2	protein_coding	212.086	-1.84913	0.210852	-8.76981	1.78963e-18	6.237e-17
ENSG00000187775	DNAH17	protein_coding	1118.23	1.84606	0.168521	10.9544	6.32637e-28	3.84403e-26
ENSG00000119408	NEK6	protein_coding	4520.53	-1.8378	0.128003	-14.3575	9.55843e-47	1.37046e-44
ENSG00000136732	GYPC	protein_coding	362.577	1.82473	0.169255	10.7809	4.23493e-27	2.47214e-25
ENSG00000139974	SLC38A6	protein_coding	411.907	-1.82141	0.151507	-12.022	2.72338e-33	2.20364e-31
ENSG00000172594	SMPDL3A	protein_coding	270.827	1.81628	0.19927	9.11468	7.89031e-20	2.97159e-18
ENSG00000128274	A4GALT	protein_coding	224.459	1.80802	0.404476	4.47002	7.82114e-06	7.39794e-05
ENSG00000001084	GCLC	protein_coding	17564	-1.80029	0.10814	-16.6478	3.14127e-62	7.66329e-60
ENSG00000122224	LY9	protein_coding	802.937	-1.79892	0.13707	-13.1241	2.39513e-39	2.6814e-37
ENSG00000157827	FMNL2	protein_coding	299.509	-1.79213	0.194535	-9.21236	3.19044e-20	1.24755e-18
ENSG00000128512	DOCK4	protein_coding	6018.64	-1.79102	0.135482	-13.2197	6.75727e-40	7.66997e-38
ENSG00000106665	CLIP2	protein_coding	1164.49	-1.79035	0.123165	-14.5362	7.1473e-48	1.06202e-45
ENSG00000073737	DHRS9	protein_coding	1147.26	1.79026	0.15212	11.7688	5.65488e-32	4.16347e-30
ENSG00000206560	ANKRD28	protein_coding	753.638	-1.78831	0.136334	-13.1171	2.6286e-39	2.92275e-37
ENSG00000165322	ARHGAP12	protein_coding	411.165	1.78726	0.162267	11.0143	3.26025e-28	2.02619e-26
ENSG00000258227	CLEC5A	protein_coding	12269.8	-1.78161	0.167402	-10.6427	1.88557e-26	1.06274e-24
ENSG00000198825	INPP5F	protein_coding	1690.14	1.77411	0.296865	5.97615	2.28471e-09	3.60459e-08
ENSG00000131370	SH3BP5	protein_coding	6052.11	-1.7738	0.129061	-13.7439	5.54083e-43	7.363e-41
ENSG00000137496	IL18BP	protein_coding	561.701	-1.77326	0.17764	-9.98233	1.82131e-23	8.70447e-22
ENSG00000124875	CXCL6	protein_coding	351.441	-1.76928	0.410395	-4.31117	1.62396e-05	0.000146165
ENSG00000186350	RXRA	protein_coding	3362.7	-1.7675	0.129442	-13.6548	1.89066e-42	2.47223e-40
ENSG00000103335	PIEZO1	protein_coding	1914.44	-1.76739	0.139505	-12.6691	8.775e-37	8.69257e-35
ENSG00000134061	CD180	protein_coding	1572.87	-1.75925	0.165087	-10.6565	1.62615e-26	9.22897e-25
ENSG00000169495	HTRA4	protein_coding	627.61	1.75703	0.161228	10.8978	1.18098e-27	7.04491e-26
ENSG00000198089	SFI1	protein_coding	631.901	-1.75611	0.152817	-11.4916	1.45372e-30	1.03309e-28
ENSG00000103365	GGA2	protein_coding	4539.9	1.75403	0.116516	15.0539	3.2535e-51	5.42637e-49
ENSG00000136048	DRAM1	protein_coding	4985.78	1.75309	0.135571	12.9311	3.004e-38	3.09782e-36
ENSG00000136830	FAM129B	protein_coding	7767.05	-1.75064	0.122831	-14.2524	4.33255e-46	6.15788e-44
ENSG00000114737	CISH	protein_coding	551.725	-1.74969	0.143647	-12.1804	3.95143e-34	3.39927e-32
ENSG00000266094	RASSF5	protein_coding	4679.13	-1.73934	0.119248	-14.5859	3.45351e-48	5.22663e-46
ENSG00000145675	PIK3R1	protein_coding	676.937	1.73899	0.175154	9.92833	3.13468e-23	1.48511e-21
ENSG00000175489	LRRC25	protein_coding	2977.26	1.73463	0.157538	11.0108	3.38828e-28	2.08987e-26
ENSG00000142512	SIGLEC10	protein_coding	467.674	1.73225	0.143147	12.1012	1.04125e-33	8.77279e-32
ENSG00000092067	CEBPE	protein_coding	100.972	1.731	0.262627	6.5911	4.36573e-11	8.34594e-10
ENSG00000130584	ZBTB46	protein_coding	306.265	-1.72982	0.193349	-8.94661	3.66575e-19	1.31975e-17
ENSG00000135709	KIAA0513	protein_coding	2178.98	1.71843	0.13689	12.5534	3.80898e-36	3.61964e-34
ENSG00000065833	ME1	protein_coding	3897.82	-1.71029	0.110833	-15.4313	1.00834e-53	1.79144e-51
ENSG00000147459	DOCK5	protein_coding	1340.14	1.70997	0.145255	11.7722	5.42961e-32	4.0157e-30
ENSG00000087253	LPCAT2	protein_coding	836.139	1.70649	0.126814	13.4566	2.81395e-41	3.511e-39
ENSG00000162894	FAIM3	protein_coding	173.312	1.70001	0.211904	8.02258	1.0355e-15	2.92318e-14
ENSG00000167850	CD300C	protein_coding	1285.63	1.69552	0.1687	10.0505	9.14437e-24	4.47499e-22
ENSG00000134686	PHC2	protein_coding	3841.68	1.69537	0.145069	11.6866	1.49157e-31	1.08355e-29
ENSG00000143344	RGL1	protein_coding	3156.19	-1.6935	0.142775	-11.8613	1.87964e-32	1.42235e-30
ENSG00000124882	EREG	protein_coding	7058.29	-1.69288	0.124088	-13.6425	2.23668e-42	2.90147e-40
ENSG00000139410	SDSL	protein_coding	889.544	1.68628	0.166104	10.1519	3.24861e-24	1.63884e-22
ENSG00000130598	TNNI2	protein_coding	56.8414	1.68592	0.288667	5.84035	5.20902e-09	7.88346e-08
ENSG00000068383	INPP5A	protein_coding	403.718	-1.68453	0.146596	-11.4909	1.46522e-30	1.03676e-28
ENSG00000183337	BCOR	protein_coding	659.229	-1.68163	0.139383	-12.0648	1.62107e-33	1.345e-31
ENSG00000170801	HTRA3	protein_coding	243.457	-1.67967	0.429195	-3.91355	9.095e-05	0.000706548
ENSG00000106341	PPP1R17	protein_coding	148.462	1.67861	0.236224	7.10602	1.19437e-12	2.67758e-11
ENSG00000123685	BATF3	protein_coding	193.617	1.67762	0.197445	8.49666	1.95125e-17	6.34059e-16
ENSG00000165806	CASP7	protein_coding	560.137	1.67594	0.165284	10.1397	3.68118e-24	1.85135e-22
ENSG00000156011	PSD3	protein_coding	591.041	1.67254	0.155208	10.7761	4.46455e-27	2.5969e-25
ENSG00000112977	DAP	protein_coding	1786.05	1.67055	0.140024	11.9304	8.21607e-33	6.48752e-31
ENSG00000157870	FAM213B	protein_coding	217.711	-1.6704	0.176866	-9.44443	3.5736e-21	1.47875e-19
ENSG00000178996	SNX18	protein_coding	816.143	1.67015	0.125535	13.3043	2.18418e-40	2.55003e-38
ENSG00000165474	GJB2	protein_coding	495.207	-1.66819	0.158439	-10.5289	6.35499e-26	3.49738e-24
ENSG00000130222	GADD45G	protein_coding	110.554	-1.66742	0.245068	-6.80392	1.01808e-11	2.11174e-10
ENSG00000150938	CRIM1	protein_coding	3192.42	-1.6579	0.114573	-14.4703	1.8657e-47	2.74729e-45
ENSG00000122644	ARL4A	protein_coding	383.628	1.65781	0.187502	8.84152	9.44237e-19	3.35512e-17
ENSG00000063438	AHRR	protein_coding	963.736	-1.65727	0.15684	-10.5666	4.25618e-26	2.35025e-24
ENSG00000196189	SEMA4A	protein_coding	1547.4	-1.65589	0.129285	-12.8081	1.47703e-37	1.49025e-35
ENSG00000100055	CYTH4	protein_coding	1647.4	-1.65315	0.164887	-10.026	1.17197e-23	5.68422e-22
ENSG00000182158	CREB3L2	protein_coding	780.515	1.64771	0.140761	11.7057	1.19213e-31	8.69883e-30
ENSG00000165801	ARHGEF40	protein_coding	867.556	-1.64197	0.142968	-11.4849	1.57078e-30	1.10666e-28
ENSG00000101194	SLC17A9	protein_coding	299.907	-1.63934	0.162676	-10.0773	6.96e-24	3.42654e-22
ENSG00000160360	GPSM1	protein_coding	328.609	-1.63731	0.187713	-8.72242	2.7233e-18	9.35132e-17
ENSG00000141179	PCTP	protein_coding	608.036	1.63686	0.158761	10.3102	6.33617e-25	3.35161e-23
ENSG00000124102	PI3	protein_coding	154.774	-1.63092	0.275473	-5.92045	3.21071e-09	4.97904e-08
ENSG00000137094	DNAJB5	protein_coding	1160.79	-1.62467	0.130963	-12.4056	2.43741e-35	2.22567e-33
ENSG00000004399	PLXND1	protein_coding	1925.2	-1.62386	0.140228	-11.5801	5.1962e-31	3.70882e-29
ENSG00000124762	CDKN1A	protein_coding	11369.9	-1.62274	0.129248	-12.5552	3.72248e-36	3.55813e-34
ENSG00000165959	CLMN	protein_coding	547.122	1.62188	0.192276	8.43518	3.30698e-17	1.05366e-15
ENSG00000170017	ALCAM	protein_coding	8565.74	-1.62005	0.105714	-15.3249	5.21564e-53	9.16664e-51
ENSG00000010327	STAB1	protein_coding	5791.4	-1.60609	0.148128	-10.8425	2.16355e-27	1.27206e-25
ENSG00000153898	MCOLN2	protein_coding	190.704	-1.60112	0.218055	-7.34275	2.09244e-13	4.95666e-12
ENSG00000113068	PFDN1	protein_coding	689.768	1.59792	0.325043	4.91605	8.83092e-07	9.76599e-06
ENSG00000152127	MGAT5	protein_coding	3287.31	-1.59599	0.113994	-14.0006	1.54604e-44	2.10583e-42
ENSG00000111144	LTA4H	protein_coding	1419.03	1.59569	0.121939	13.0859	3.96545e-39	4.2924e-37
ENSG00000013523	ANGEL1	protein_coding	270.784	1.59467	0.167078	9.54448	1.36789e-21	5.83764e-20
ENSG00000104419	NDRG1	protein_coding	3248.2	1.59405	0.117564	13.5589	7.01638e-42	8.82175e-40
ENSG00000040933	INPP4A	protein_coding	355.967	1.59216	0.172911	9.20796	3.32366e-20	1.29346e-18
ENSG00000013583	HEBP1	protein_coding	1078.7	-1.58821	0.12803	-12.405	2.45577e-35	2.22997e-33
ENSG00000143815	LBR	protein_coding	2242.98	1.58251	0.139978	11.3054	1.23427e-29	8.26809e-28
ENSG00000160285	LSS	protein_coding	969.104	-1.5732	0.164665	-9.55395	1.24847e-21	5.37008e-20
ENSG00000114770	ABCC5	protein_coding	516.541	-1.56912	0.171715	-9.13797	6.36376e-20	2.41336e-18
ENSG00000109321	AREG	protein_coding	144.491	-1.56339	0.213286	-7.32999	2.30165e-13	5.42082e-12
ENSG00000175482	POLD4	protein_coding	186.165	1.56295	0.190869	8.18863	2.64211e-16	7.85188e-15
ENSG00000159363	ATP13A2	protein_coding	593.693	1.55995	0.146887	10.6201	2.40388e-26	1.341e-24
ENSG00000214193	SH3D21	protein_coding	1078.05	1.55838	0.136589	11.4092	3.76001e-30	2.58224e-28
ENSG00000074181	NOTCH3	protein_coding	1464.28	-1.5546	0.136455	-11.3928	4.54025e-30	3.0921e-28
ENSG00000172819	RARG	protein_coding	717.424	-1.55348	0.141927	-10.9456	6.97302e-28	4.20569e-26
ENSG00000143819	EPHX1	protein_coding	657.26	-1.55202	0.137251	-11.3079	1.19943e-29	8.06775e-28
ENSG00000021355	SERPINB1	protein_coding	2459.6	1.5494	0.13267	11.6786	1.63992e-31	1.18604e-29
ENSG00000013619	MAMLD1	protein_coding	918.833	-1.54913	0.137619	-11.2566	2.14796e-29	1.42139e-27
ENSG00000175274	TP53I11	protein_coding	415.367	-1.54842	0.157934	-9.80418	1.08023e-22	4.9182e-21
ENSG00000168994	PXDC1	protein_coding	606.205	-1.5475	0.165539	-9.34826	8.91022e-21	3.60489e-19
ENSG00000006327	TNFRSF12A	protein_coding	184.026	-1.54701	0.221077	-6.99762	2.60352e-12	5.66638e-11
ENSG00000166974	MAPRE2	protein_coding	1119.26	1.54601	0.1304	11.8559	2.00539e-32	1.51051e-30
ENSG00000168159	RNF187	protein_coding	889.207	1.54407	0.123972	12.455	1.31314e-35	1.2195e-33
ENSG00000197965	MPZL1	protein_coding	736.204	1.53936	0.149514	10.2958	7.36277e-25	3.88208e-23
ENSG00000170425	ADORA2B	protein_coding	865.348	1.53786	0.162839	9.44409	3.58499e-21	1.47971e-19
ENSG00000225697	SLC26A6	protein_coding	609.955	1.53672	0.134367	11.4368	2.73859e-30	1.89671e-28
ENSG00000122359	ANXA11	protein_coding	10567.3	-1.53323	0.122003	-12.5671	3.20376e-36	3.08032e-34
ENSG00000123213	NLN	protein_coding	1799.68	-1.52962	0.136333	-11.2198	3.26066e-29	2.1149e-27
ENSG00000119139	TJP2	protein_coding	1864.71	-1.52839	0.13623	-11.2192	3.28228e-29	2.12051e-27
ENSG00000196352	CD55	protein_coding	4729.87	1.52225	0.146519	10.3894	2.76984e-25	1.49416e-23
ENSG00000250317	SMIM20	protein_coding	84.7055	1.51637	0.251495	6.02943	1.64541e-09	2.65228e-08
ENSG00000107130	NCS1	protein_coding	795.252	-1.51255	0.151056	-10.0132	1.33405e-23	6.45118e-22
ENSG00000105825	TFPI2	protein_coding	315.612	1.51236	0.381547	3.96377	7.37764e-05	0.000586801
ENSG00000160932	LY6E	protein_coding	625.889	-1.51063	0.170561	-8.85683	8.23192e-19	2.93139e-17
ENSG00000154429	CCSAP	protein_coding	337.723	-1.50726	0.180818	-8.33577	7.69972e-17	2.40175e-15
ENSG00000174705	SH3PXD2B	protein_coding	444.061	-1.50316	0.152211	-9.87548	5.31788e-23	2.48345e-21
ENSG00000122986	HVCN1	protein_coding	146.061	-1.49953	0.196909	-7.61531	2.63063e-14	6.77129e-13
ENSG00000166881	TMEM194A	protein_coding	744.312	-1.49799	0.131356	-11.4041	3.99102e-30	2.72942e-28
ENSG00000066583	ISOC1	protein_coding	406.259	-1.49732	0.14417	-10.3858	2.87897e-25	1.54792e-23
ENSG00000143845	ETNK2	protein_coding	128.723	-1.49518	0.247306	-6.04588	1.48601e-09	2.4168e-08
ENSG00000126226	PCID2	protein_coding	1690.35	-1.48819	0.158384	-9.39607	5.66399e-21	2.31445e-19
ENSG00000158050	DUSP2	protein_coding	3284.1	-1.48659	0.143488	-10.3604	3.75249e-25	2.0044e-23
ENSG00000140332	TLE3	protein_coding	6813.83	1.4863	0.136081	10.9222	9.03316e-28	5.40831e-26
ENSG00000175315	CST6	protein_coding	151.767	-1.48626	0.251196	-5.91673	3.28404e-09	5.0831e-08
ENSG00000127946	HIP1	protein_coding	4535.27	-1.48104	0.124486	-11.8972	1.22372e-32	9.4348e-31
ENSG00000196562	SULF2	protein_coding	754.043	1.47979	0.132556	11.1635	6.15512e-29	3.94531e-27
ENSG00000051382	PIK3CB	protein_coding	1347.98	1.47778	0.15177	9.73697	2.09723e-22	9.31502e-21
ENSG00000165813	CCDC186	protein_coding	732.845	1.47396	0.172565	8.54147	1.3253e-17	4.34981e-16
ENSG00000159335	PTMS	protein_coding	456.443	-1.47145	0.160067	-9.19275	3.82921e-20	1.48314e-18
ENSG00000009413	REV3L	protein_coding	683.588	1.47122	0.146446	10.0462	9.54819e-24	4.65866e-22
ENSG00000110046	ATG2A	protein_coding	1370.14	1.46824	0.130102	11.2852	1.55202e-29	1.03542e-27
ENSG00000171310	CHST11	protein_coding	6114.7	-1.46522	0.111233	-13.1726	1.26239e-39	1.42302e-37
ENSG00000137563	GGH	protein_coding	555.816	-1.46459	0.167898	-8.72313	2.70625e-18	9.31234e-17
ENSG00000104974	LILRA1	protein_coding	690.231	1.46329	0.163757	8.93578	4.04334e-19	1.45249e-17
ENSG00000169902	TPST1	protein_coding	840.35	-1.45782	0.180061	-8.09626	5.66766e-16	1.63961e-14
ENSG00000140379	BCL2A1	protein_coding	3050.08	1.45606	0.148531	9.80312	1.09165e-22	4.9564e-21
ENSG00000164442	CITED2	protein_coding	1354	1.45161	0.124314	11.677	1.67021e-31	1.20262e-29
ENSG00000145349	CAMK2D	protein_coding	519.707	1.45012	0.330338	4.38981	1.13447e-05	0.000104822
ENSG00000242574	HLA-DMB	protein_coding	317.109	1.44334	0.207902	6.94241	3.85475e-12	8.26848e-11
ENSG00000010322	NISCH	protein_coding	1968.03	-1.44311	0.170982	-8.4401	3.17068e-17	1.0122e-15
ENSG00000175591	P2RY2	protein_coding	93.5698	1.43504	0.271941	5.27702	1.31301e-07	1.64959e-06
ENSG00000119655	NPC2	protein_coding	7623.29	1.43335	0.138228	10.3695	3.41366e-25	1.82938e-23
ENSG00000216490	IFI30	protein_coding	296.484	1.42595	0.154741	9.2151	3.10975e-20	1.22479e-18
ENSG00000106635	BCL7B	protein_coding	1898.3	1.42389	0.119972	11.8685	1.72502e-32	1.31755e-30
ENSG00000057252	SOAT1	protein_coding	6419.05	1.42176	0.119701	11.8776	1.5472e-32	1.18728e-30
ENSG00000087589	CASS4	protein_coding	527.973	-1.4214	0.189799	-7.489	6.93978e-14	1.71865e-12
ENSG00000069482	GAL	protein_coding	140.201	-1.42128	0.263721	-5.38933	7.07204e-08	9.1886e-07
ENSG00000078124	ACER3	protein_coding	732.8	1.42069	0.128208	11.0811	1.55015e-28	9.74505e-27
ENSG00000168899	VAMP5	protein_coding	32.1319	1.4165	0.34941	4.05397	5.03563e-05	0.000414438
ENSG00000014914	MTMR11	protein_coding	721.792	1.41528	0.131563	10.7574	5.47166e-27	3.17143e-25
ENSG00000126759	CFP	protein_coding	2965.48	1.41354	0.118534	11.9252	8.75012e-33	6.876e-31
ENSG00000167173	C15orf39	protein_coding	1248.92	-1.41142	0.131426	-10.7393	6.65746e-27	3.84509e-25
ENSG00000135318	NT5E	protein_coding	327.6	1.41042	0.37477	3.76344	0.000167594	0.00122401
ENSG00000165092	ALDH1A1	protein_coding	789.414	-1.40836	0.143206	-9.8345	7.99629e-23	3.67133e-21
ENSG00000133101	CCNA1	protein_coding	165.366	-1.40712	0.226552	-6.21102	5.26407e-10	8.93471e-09
ENSG00000138758	2011-09-01	protein_coding	930.4	-1.4045	0.128225	-10.9534	6.39705e-28	3.87258e-26
ENSG00000116962	NID1	protein_coding	656.235	-1.40348	0.179228	-7.83071	4.85132e-15	1.30849e-13
ENSG00000133246	PRAM1	protein_coding	1321.98	1.4018	0.139468	10.051	9.0913e-24	4.46238e-22
ENSG00000139289	PHLDA1	protein_coding	7857.41	1.39974	0.136695	10.2398	1.31482e-24	6.80084e-23
ENSG00000130589	HELZ2	protein_coding	1040.11	-1.39842	0.163013	-8.57861	9.60277e-18	3.18372e-16
ENSG00000160216	AGPAT3	protein_coding	3044.13	-1.39719	0.127447	-10.963	5.75751e-28	3.51143e-26
ENSG00000140030	GPR65	protein_coding	294.483	1.3933	0.161984	8.60144	7.87233e-18	2.62064e-16
ENSG00000276085	CCL3L3	protein_coding	1846.71	-1.39102	0.180838	-7.69207	1.44774e-14	3.7922e-13
ENSG00000111670	GNPTAB	protein_coding	1004.5	1.38453	0.169486	8.169	3.10959e-16	9.20764e-15
ENSG00000122877	EGR2	protein_coding	9622.76	-1.37572	0.145167	-9.4768	2.62197e-21	1.09048e-19
ENSG00000176463	SLCO3A1	protein_coding	1669.64	-1.37405	0.133675	-10.279	8.76088e-25	4.57497e-23
ENSG00000163932	PRKCD	protein_coding	5563.4	-1.37322	0.125494	-10.9425	7.2182e-28	4.33756e-26
ENSG00000075223	SEMA3C	protein_coding	938.469	1.37238	0.18184	7.54715	4.44879e-14	1.12737e-12
ENSG00000105976	MET	protein_coding	1129.03	1.36988	0.133675	10.2478	1.21079e-24	6.28265e-23
ENSG00000151012	SLC7A11	protein_coding	33025.4	-1.36855	0.121581	-11.2563	2.15681e-29	1.4215e-27
ENSG00000123689	G0S2	protein_coding	6743.34	1.36848	0.148872	9.19233	3.84421e-20	1.48543e-18
ENSG00000185477	GPRIN3	protein_coding	1351.49	1.36807	0.154212	8.87138	7.22446e-19	2.57825e-17
ENSG00000145685	LHFPL2	protein_coding	8279.25	-1.36324	0.1238	-11.0116	3.35917e-28	2.07976e-26
ENSG00000166501	PRKCB	protein_coding	4999.96	1.36096	0.171572	7.93232	2.15096e-15	5.93875e-14
ENSG00000110090	CPT1A	protein_coding	2020.95	-1.36027	0.156834	-8.67331	4.19753e-18	1.42342e-16
ENSG00000108702	CCL1	protein_coding	56.027	-1.35877	0.298183	-4.55683	5.19316e-06	5.07365e-05
ENSG00000156414	TDRD9	protein_coding	267.201	1.35549	0.161919	8.37144	5.6918e-17	1.79599e-15
ENSG00000153574	RPIA	protein_coding	564.01	1.35283	0.15044	8.99248	2.41714e-19	8.83853e-18
ENSG00000064393	HIPK2	protein_coding	4957.24	1.35117	0.138285	9.7709	1.50106e-22	6.74033e-21
ENSG00000160179	ABCG1	protein_coding	353.214	1.35023	0.198789	6.79228	1.10377e-11	2.27218e-10
ENSG00000221968	FADS3	protein_coding	515.239	-1.34963	0.145195	-9.29531	1.46775e-20	5.86561e-19
ENSG00000173706	HEG1	protein_coding	1348.23	-1.34763	0.128323	-10.5018	8.47253e-26	4.6471e-24
ENSG00000152558	TMEM123	protein_coding	7886.27	-1.34549	0.113612	-11.8429	2.3418e-32	1.75581e-30
ENSG00000179820	MYADM	protein_coding	691.559	1.34539	0.175735	7.6558	1.92106e-14	4.98408e-13
ENSG00000276070	CCL4L1	protein_coding	5179.71	-1.34512	0.163937	-8.20511	2.30382e-16	6.88274e-15
ENSG00000107099	DOCK8	protein_coding	1637.5	1.34162	0.135136	9.92787	3.14905e-23	1.48761e-21
ENSG00000132669	RIN2	protein_coding	614.358	-1.33988	0.140198	-9.55701	1.21205e-21	5.22717e-20
ENSG00000188389	PDCD1	protein_coding	141.901	-1.33841	0.236487	-5.65954	1.51781e-08	2.13684e-07
ENSG00000130775	THEMIS2	protein_coding	3317.19	1.33825	0.11202	11.9465	6.77087e-33	5.37233e-31
ENSG00000140406	MESDC1	protein_coding	2831.88	1.33227	0.148504	8.97125	2.93161e-19	1.06482e-17
ENSG00000057657	PRDM1	protein_coding	1463.65	-1.33079	0.121268	-10.974	5.09711e-28	3.12031e-26
ENSG00000170293	CMTM8	protein_coding	124.374	-1.32777	0.206731	-6.42266	1.3391e-10	2.39733e-09
ENSG00000130147	SH3BP4	protein_coding	853.318	-1.32526	0.130853	-10.1279	4.15541e-24	2.08344e-22
ENSG00000141858	SAMD1	protein_coding	204.404	-1.32335	0.198382	-6.67072	2.54546e-11	4.9708e-10
ENSG00000159388	BTG2	protein_coding	13701.5	-1.31779	0.140423	-9.38442	6.32642e-21	2.57869e-19
ENSG00000170677	SOCS6	protein_coding	321.986	1.31678	0.168765	7.80241	6.07372e-15	1.62214e-13
ENSG00000119321	FKBP15	protein_coding	3991.92	1.3154	0.144582	9.09791	9.20845e-20	3.45211e-18
ENSG00000162772	ATF3	protein_coding	13323.8	-1.31372	0.161793	-8.11979	4.66977e-16	1.36299e-14
ENSG00000107882	SUFU	protein_coding	376.235	-1.31181	0.160166	-8.19032	2.60525e-16	7.75644e-15
ENSG00000010278	CD9	protein_coding	10836	-1.31005	0.137287	-9.54243	1.39521e-21	5.93874e-20
ENSG00000104549	SQLE	protein_coding	857.512	-1.30855	0.14678	-8.91509	4.87407e-19	1.74708e-17
ENSG00000159399	HK2	protein_coding	1574.51	1.30791	0.141503	9.24298	2.39733e-20	9.51078e-19
ENSG00000125744	RTN2	protein_coding	409.122	-1.30407	0.153791	-8.47948	2.26212e-17	7.29277e-16
ENSG00000162444	RBP7	protein_coding	29.1439	1.30275	0.351259	3.7088	0.000208247	0.00148703
ENSG00000136630	HLX	protein_coding	1008.69	-1.30118	0.156403	-8.3194	8.84069e-17	2.73676e-15
ENSG00000135047	CTSL	protein_coding	66888.8	1.29849	0.128419	10.1114	4.91991e-24	2.4517e-22
ENSG00000136688	IL36G	protein_coding	70.5235	-1.29649	0.266377	-4.86712	1.13239e-06	1.22738e-05
ENSG00000028277	POU2F2	protein_coding	2419.79	-1.29632	0.129481	-10.0117	1.35433e-23	6.52992e-22
ENSG00000138814	PPP3CA	protein_coding	580.729	-1.29522	0.155581	-8.32506	8.42861e-17	2.61415e-15
ENSG00000108691	CCL2	protein_coding	41703.2	1.29299	0.507228	2.54913	0.0107993	0.0462685
ENSG00000008130	NADK	protein_coding	4594.78	1.29216	0.119713	10.7939	3.67942e-27	2.15556e-25
ENSG00000143889	HNRNPLL	protein_coding	585.085	1.29212	0.149374	8.65028	5.13747e-18	1.73138e-16
ENSG00000109062	SLC9A3R1	protein_coding	285.316	1.29191	0.159066	8.12186	4.59111e-16	1.34243e-14
ENSG00000090013	BLVRB	protein_coding	1510.61	1.28979	0.134226	9.60908	7.32e-22	3.16522e-20
ENSG00000117899	MESDC2	protein_coding	551.06	1.28964	0.154106	8.36853	5.83427e-17	1.8374e-15
ENSG00000136490	LIMD2	protein_coding	774.267	-1.28963	0.133601	-9.65285	4.78102e-22	2.08946e-20
ENSG00000136161	RCBTB2	protein_coding	595.219	-1.28961	0.13884	-9.28842	1.56591e-20	6.24261e-19
ENSG00000072210	ALDH3A2	protein_coding	1174.76	-1.28849	0.136936	-9.40948	4.98577e-21	2.04242e-19
ENSG00000159348	CYB5R1	protein_coding	2122.36	-1.28056	0.132442	-9.66886	4.08913e-22	1.79669e-20
ENSG00000129116	PALLD	protein_coding	3016.12	1.28022	0.137276	9.32583	1.10123e-20	4.4225e-19
ENSG00000164211	STARD4	protein_coding	1819.02	1.28021	0.18342	6.97965	2.95926e-12	6.41499e-11
ENSG00000204681	GABBR1	protein_coding	401.284	-1.27848	0.15574	-8.20906	2.22932e-16	6.68591e-15
ENSG00000115525	ST3GAL5	protein_coding	938.235	-1.27707	0.12292	-10.3895	2.76945e-25	1.49416e-23
ENSG00000166592	RRAD	protein_coding	198.957	-1.27603	0.191217	-6.67318	2.50312e-11	4.91158e-10
ENSG00000125089	SH3TC1	protein_coding	914.752	-1.2721	0.139089	-9.14595	5.91105e-20	2.25212e-18
ENSG00000165030	NFIL3	protein_coding	596.044	1.27184	0.138054	9.21268	3.1809e-20	1.24681e-18
ENSG00000105697	HAMP	protein_coding	178.596	-1.27155	0.210788	-6.03236	1.61584e-09	2.6072e-08
ENSG00000074370	ATP2A3	protein_coding	2586.38	1.26581	0.138431	9.14398	6.0194e-20	2.28807e-18
ENSG00000184702	2005-09-01	protein_coding	341.038	-1.26535	0.165975	-7.62371	2.46483e-14	6.35452e-13
ENSG00000107104	KANK1	protein_coding	1977.35	-1.2621	0.11425	-11.0468	2.27167e-28	1.4172e-26
ENSG00000152518	ZFP36L2	protein_coding	828.282	-1.26146	0.139848	-9.02019	1.87759e-19	6.912e-18
ENSG00000135094	SDS	protein_coding	3634.68	1.26112	0.137656	9.1614	5.12279e-20	1.97481e-18
ENSG00000012779	ALOX5	protein_coding	909.06	1.26004	0.123449	10.207	1.84483e-24	9.3937e-23
ENSG00000113119	TMCO6	protein_coding	166.661	1.25936	0.186772	6.74279	1.55376e-11	3.12377e-10
ENSG00000116701	NCF2	protein_coding	24704.3	-1.25396	0.102546	-12.2283	2.19523e-34	1.92909e-32
ENSG00000132819	RBM38	protein_coding	324.629	-1.25155	0.173639	-7.20777	5.68755e-13	1.30566e-11
ENSG00000138623	SEMA7A	protein_coding	198.995	-1.24814	0.183678	-6.79529	1.08095e-11	2.23099e-10
ENSG00000182621	PLCB1	protein_coding	868.935	-1.24446	0.140865	-8.83448	1.00569e-18	3.558e-17
ENSG00000095370	SH2D3C	protein_coding	319.843	1.24408	0.20274	6.13632	8.44549e-10	1.41147e-08
ENSG00000079308	TNS1	protein_coding	2313.14	1.24385	0.13598	9.14731	5.83669e-20	2.22899e-18
ENSG00000168268	NT5DC2	protein_coding	801.944	-1.24091	0.14951	-8.29985	1.04245e-16	3.20881e-15
ENSG00000114982	KANSL3	protein_coding	2329.27	1.24038	0.120619	10.2835	8.36673e-25	4.38315e-23
ENSG00000186352	ANKRD37	protein_coding	157.765	1.24011	0.217915	5.69081	1.26442e-08	1.8113e-07
ENSG00000100985	MMP9	protein_coding	2252.63	-1.2392	0.171527	-7.22453	5.02827e-13	1.1592e-11
ENSG00000185291	IL3RA	protein_coding	3285.85	-1.23824	0.165306	-7.49057	6.85739e-14	1.70082e-12
ENSG00000134326	CMPK2	protein_coding	398.979	-1.23759	0.144226	-8.58093	9.41102e-18	3.12648e-16
ENSG00000197971	MBP	protein_coding	2419.14	-1.23637	0.128462	-9.62442	6.30595e-22	2.74855e-20
ENSG00000179094	PER1	protein_coding	594.768	-1.23322	0.154178	-7.99867	1.25772e-15	3.5322e-14
ENSG00000111752	PHC1	protein_coding	382.731	-1.23211	0.174004	-7.0809	1.43218e-12	3.18924e-11
ENSG00000183019	MCEMP1	protein_coding	1694.74	1.23156	0.330407	3.72741	0.000193455	0.0013948
ENSG00000139842	CUL4A	protein_coding	4896.25	-1.23107	0.135769	-9.06738	1.21908e-19	4.55968e-18
ENSG00000152270	PDE3B	protein_coding	645.897	-1.23092	0.14488	-8.4961	1.96074e-17	6.35879e-16
ENSG00000255150	EID3	protein_coding	112.971	-1.22955	0.220844	-5.56749	2.58433e-08	3.52301e-07
ENSG00000187808	SOWAHD	protein_coding	162.07	1.22733	0.189772	6.4674	9.97054e-11	1.81076e-09
ENSG00000126262	FFAR2	protein_coding	620.226	1.2255	0.357384	3.42908	0.000605631	0.00383386
ENSG00000169372	CRADD	protein_coding	326.717	1.22474	0.196058	6.24683	4.18871e-10	7.19921e-09
ENSG00000005844	ITGAL	protein_coding	4610.77	-1.22328	0.119577	-10.23	1.45511e-24	7.50275e-23
ENSG00000099194	SCD	protein_coding	1461.7	1.22287	0.156038	7.83701	4.6141e-15	1.24657e-13
ENSG00000112394	SLC16A10	protein_coding	768.896	-1.22283	0.153055	-7.98947	1.35524e-15	3.79955e-14
ENSG00000143537	ADAM15	protein_coding	771.839	-1.22128	0.128763	-9.4847	2.43085e-21	1.01358e-19
ENSG00000132535	DLG4	protein_coding	882.686	-1.21976	0.148662	-8.20497	2.30647e-16	6.88274e-15
ENSG00000096060	FKBP5	protein_coding	1183.82	-1.21822	0.119562	-10.189	2.21938e-24	1.12309e-22
ENSG00000172059	KLF11	protein_coding	553.248	-1.21791	0.159271	-7.6468	2.06042e-14	5.33718e-13
ENSG00000147119	CHST7	protein_coding	3535.49	1.21683	0.116781	10.4197	2.01592e-25	1.10201e-23
ENSG00000102908	NFAT5	protein_coding	1650.3	1.21541	0.118893	10.2228	1.56791e-24	8.05898e-23
ENSG00000179163	FUCA1	protein_coding	395.113	1.21419	0.170492	7.12167	1.06628e-12	2.4039e-11
ENSG00000174839	DENND6A	protein_coding	411.481	1.2131	0.14681	8.26307	1.41977e-16	4.32143e-15
ENSG00000117450	PRDX1	protein_coding	6758.68	-1.21164	0.111373	-10.8791	1.45002e-27	8.58715e-26
ENSG00000005486	RHBDD2	protein_coding	2270.71	-1.20864	0.180408	-6.69948	2.09163e-11	4.14899e-10
ENSG00000176049	JAKMIP2	protein_coding	2554.06	-1.20805	0.136701	-8.83715	9.81935e-19	3.4815e-17
ENSG00000119138	KLF9	protein_coding	701.198	-1.20746	0.137491	-8.78208	1.60477e-18	5.61669e-17
ENSG00000105609	LILRB5	protein_coding	293.824	1.20482	0.16682	7.22228	5.1122e-13	1.17689e-11
ENSG00000145107	TM4SF19	protein_coding	931.614	-1.20432	0.13344	-9.02515	1.79454e-19	6.62115e-18
ENSG00000136205	TNS3	protein_coding	9251.13	-1.20076	0.14137	-8.49375	2.00078e-17	6.4758e-16
ENSG00000117984	CTSD	protein_coding	30876.8	1.19485	0.112257	10.6439	1.862e-26	1.05309e-24
ENSG00000019144	PHLDB1	protein_coding	3966	-1.19175	0.127759	-9.32809	1.07796e-20	4.33973e-19
ENSG00000150907	FOXO1	protein_coding	245.057	1.19134	0.171797	6.93458	4.07433e-12	8.70522e-11
ENSG00000006607	FARP2	protein_coding	514.524	-1.19085	0.136576	-8.7193	2.79925e-18	9.59198e-17
ENSG00000232810	TNF	protein_coding	3101.32	-1.18989	0.111067	-10.7133	8.81688e-27	5.05656e-25
ENSG00000151715	TMEM45B	protein_coding	173.319	-1.18702	0.226707	-5.23592	1.64167e-07	2.02514e-06
ENSG00000007350	TKTL1	protein_coding	806.289	1.18515	0.148653	7.97257	1.55402e-15	4.33455e-14
ENSG00000106367	AP1S1	protein_coding	158.995	-1.18481	0.202605	-5.84787	4.9791e-09	7.56344e-08
ENSG00000172932	ANKRD13D	protein_coding	529.984	-1.18377	0.178582	-6.62872	3.38608e-11	6.54976e-10
ENSG00000139970	RTN1	protein_coding	610.855	-1.18301	0.140093	-8.4445	3.05345e-17	9.76685e-16
ENSG00000137267	TUBB2A	protein_coding	117.587	-1.18207	0.215754	-5.47875	4.28337e-08	5.71058e-07
ENSG00000118777	ABCG2	protein_coding	377.135	1.17832	0.367198	3.20894	0.00133225	0.00774381
ENSG00000118689	FOXO3	protein_coding	791.944	1.17823	0.130238	9.04679	1.47228e-19	5.48165e-18
ENSG00000104998	IL27RA	protein_coding	3797.69	-1.17695	0.11537	-10.2015	1.95223e-24	9.90971e-23
ENSG00000176177	ENTHD1	protein_coding	108.741	-1.17605	0.211121	-5.5705	2.5401e-08	3.4656e-07
ENSG00000144843	ADPRH	protein_coding	220.659	-1.17556	0.187059	-6.28444	3.29031e-10	5.72128e-09
ENSG00000117592	PRDX6	protein_coding	2175.29	1.17423	0.125394	9.36433	7.65312e-21	3.1117e-19
ENSG00000089041	P2RX7	protein_coding	2636.16	-1.16935	0.123044	-9.50355	2.02858e-21	8.52368e-20
ENSG00000182923	CEP63	protein_coding	504.895	-1.16877	0.177201	-6.59575	4.23123e-11	8.10412e-10
ENSG00000138964	PARVG	protein_coding	1670.25	-1.16756	0.140954	-8.28329	1.19816e-16	3.66053e-15
ENSG00000152465	NMT2	protein_coding	638.313	-1.16722	0.148424	-7.86409	3.71788e-15	1.00945e-13
ENSG00000111012	CYP27B1	protein_coding	180.581	1.16471	0.215353	5.40839	6.35927e-08	8.32204e-07
ENSG00000065989	PDE4A	protein_coding	719.662	-1.1632	0.125961	-9.23459	2.59278e-20	1.02365e-18
ENSG00000160445	ZER1	protein_coding	1849.94	-1.16272	0.142353	-8.16782	3.1402e-16	9.28149e-15
ENSG00000275302	CCL4	protein_coding	14624	-1.1612	0.170895	-6.79484	1.08435e-11	2.23501e-10
ENSG00000136158	SPRY2	protein_coding	240.098	-1.15982	0.222107	-5.22192	1.77081e-07	2.16808e-06
ENSG00000197471	SPN	protein_coding	1895.46	-1.15752	0.148414	-7.7993	6.22535e-15	1.65992e-13
ENSG00000134905	CARS2	protein_coding	502.16	1.15744	0.143077	8.08967	5.98276e-16	1.72771e-14
ENSG00000137312	FLOT1	protein_coding	4230.89	1.15554	0.115214	10.0295	1.13083e-23	5.50102e-22
ENSG00000155090	KLF10	protein_coding	6597.82	-1.15548	0.108053	-10.6936	1.09101e-26	6.23513e-25
ENSG00000124942	AHNAK	protein_coding	19903.9	-1.14863	0.110964	-10.3514	4.12502e-25	2.1962e-23
ENSG00000072778	ACADVL	protein_coding	16521.8	-1.1482	0.125421	-9.15482	5.44496e-20	2.08915e-18
ENSG00000108239	TBC1D12	protein_coding	451.151	1.14283	0.141337	8.08582	6.17462e-16	1.77997e-14
ENSG00000197860	SGTB	protein_coding	2758.62	-1.14158	0.138577	-8.23791	1.75247e-16	5.29468e-15
ENSG00000135862	LAMC1	protein_coding	694.748	-1.14131	0.167648	-6.80778	9.91164e-12	2.05852e-10
ENSG00000197632	SERPINB2	protein_coding	54904.1	1.13941	0.428156	2.6612	0.00778632	0.0353502
ENSG00000140368	PSTPIP1	protein_coding	279.523	-1.13891	0.172203	-6.61376	3.74682e-11	7.22191e-10
ENSG00000008853	RHOBTB2	protein_coding	267.446	-1.13764	0.164095	-6.93282	4.12524e-12	8.80248e-11
ENSG00000131378	RFTN1	protein_coding	2091.8	-1.13703	0.115306	-9.86104	6.14078e-23	2.85145e-21
ENSG00000161638	ITGA5	protein_coding	16782.3	1.13673	0.292108	3.89147	9.96395e-05	0.000768574
ENSG00000170802	FOXN2	protein_coding	907.607	1.13617	0.140543	8.08414	6.2606e-16	1.80158e-14
ENSG00000197119	SLC25A29	protein_coding	225.573	-1.13377	0.204291	-5.54979	2.86009e-08	3.87952e-07
ENSG00000140450	ARRDC4	protein_coding	4828.79	-1.13311	0.119668	-9.46875	2.83216e-21	1.17491e-19
ENSG00000115594	IL1R1	protein_coding	2080.76	-1.13282	0.140606	-8.05671	7.83727e-16	2.23561e-14
ENSG00000064225	ST3GAL6	protein_coding	1561.94	-1.13242	0.122901	-9.21406	3.14019e-20	1.23381e-18
ENSG00000074660	SCARF1	protein_coding	511.669	-1.13162	0.140795	-8.03737	9.17872e-16	2.59846e-14
ENSG00000163739	CXCL1	protein_coding	6410.82	-1.13154	0.303219	-3.73176	0.000190144	0.00137518
ENSG00000105223	PLD3	protein_coding	1660.92	-1.13143	0.125983	-8.98078	2.68861e-19	9.78738e-18
ENSG00000138449	SLC40A1	protein_coding	152.365	-1.13117	0.42711	-2.64843	0.00808664	0.0365079
ENSG00000172175	MALT1	protein_coding	2113.97	-1.131	0.122417	-9.23887	2.49112e-20	9.8589e-19
ENSG00000042493	CAPG	protein_coding	4521.58	-1.13069	0.132044	-8.56299	1.09979e-17	3.62422e-16
ENSG00000184730	APOBR	protein_coding	1034.58	-1.1287	0.174424	-6.47102	9.73406e-11	1.77201e-09
ENSG00000171522	PTGER4	protein_coding	433.67	-1.12815	0.150201	-7.51089	5.87268e-14	1.46325e-12
ENSG00000142227	EMP3	protein_coding	10862	-1.12789	0.120679	-9.34621	9.08428e-21	3.66623e-19
ENSG00000136861	CDK5RAP2	protein_coding	4208.69	-1.12604	0.114609	-9.82508	8.78065e-23	4.02016e-21
ENSG00000122034	GTF3A	protein_coding	558.113	1.12321	0.155907	7.20433	5.83289e-13	1.33527e-11
ENSG00000173083	HPSE	protein_coding	971.937	-1.12128	0.149947	-7.47782	7.55656e-14	1.86012e-12
ENSG00000114251	WNT5A	protein_coding	1006.7	1.12001	0.16474	6.79867	1.05591e-11	2.18467e-10
ENSG00000118200	CAMSAP2	protein_coding	1256.05	-1.11719	0.117401	-9.51599	1.79988e-21	7.6215e-20
ENSG00000171049	FPR2	protein_coding	209.087	1.11692	0.212074	5.26664	1.38944e-07	1.73893e-06
ENSG00000122694	GLIPR2	protein_coding	4105.71	-1.11388	0.113173	-9.84229	7.40089e-23	3.41716e-21
ENSG00000213445	SIPA1	protein_coding	692.688	1.11315	0.159917	6.96082	3.38291e-12	7.30432e-11
ENSG00000164935	DCSTAMP	protein_coding	1215.29	1.11229	0.11706	9.50187	2.0615e-21	8.63982e-20
ENSG00000163171	CDC42EP3	protein_coding	3266.05	-1.1112	0.157426	-7.05856	1.68236e-12	3.721e-11
ENSG00000183696	UPP1	protein_coding	5593.33	1.11022	0.338268	3.28209	0.00103041	0.00616475
ENSG00000053254	FOXN3	protein_coding	469.244	-1.1082	0.149359	-7.41973	1.17362e-13	2.83351e-12
ENSG00000166523	CLEC4E	protein_coding	2356.64	-1.10679	0.112465	-9.84127	7.47625e-23	3.44224e-21
ENSG00000164929	BAALC	protein_coding	160.508	-1.10672	0.189052	-5.85404	4.7976e-09	7.30137e-08
ENSG00000221955	SLC12A8	protein_coding	271.205	-1.10451	0.163927	-6.73781	1.60795e-11	3.22874e-10
ENSG00000103111	MON1B	protein_coding	1162.6	1.10406	0.133098	8.29512	1.08475e-16	3.33274e-15
ENSG00000104972	LILRB1	protein_coding	3841.66	1.10268	0.134126	8.22122	2.01446e-16	6.06377e-15
ENSG00000152229	PSTPIP2	protein_coding	1490.31	1.10247	0.129011	8.54561	1.27861e-17	4.20501e-16
ENSG00000109787	KLF3	protein_coding	1465.45	1.10222	0.114701	9.60944	7.29473e-22	3.16266e-20
ENSG00000158186	MRAS	protein_coding	6393.24	1.1009	0.112619	9.77549	1.43465e-22	6.45986e-21
ENSG00000188404	SELL	protein_coding	570.904	1.1007	0.145213	7.57989	3.4584e-14	8.84624e-13
ENSG00000244482	LILRA6	protein_coding	384.489	1.09988	0.157695	6.97471	3.06492e-12	6.63525e-11
ENSG00000111729	CLEC4A	protein_coding	396.343	-1.09679	0.162008	-6.77	1.28785e-11	2.62795e-10
ENSG00000081320	STK17B	protein_coding	1154.74	-1.09446	0.162045	-6.75406	1.43761e-11	2.91536e-10
ENSG00000151929	BAG3	protein_coding	3336.45	1.09346	0.167064	6.5452	5.94172e-11	1.11758e-09
ENSG00000162407	PPAP2B	protein_coding	6939.81	1.09323	0.138814	7.87553	3.39296e-15	9.23559e-14
ENSG00000112367	FIG4	protein_coding	343.71	1.09132	0.150453	7.25354	4.06032e-13	9.4136e-12
ENSG00000166313	APBB1	protein_coding	182.142	1.09061	0.180071	6.05655	1.39069e-09	2.27082e-08
ENSG00000059804	SLC2A3	protein_coding	4885.22	-1.09055	0.112809	-9.66721	4.15533e-22	1.82088e-20
ENSG00000165802	NSMF	protein_coding	696.729	-1.08837	0.13661	-7.96702	1.62543e-15	4.52601e-14
ENSG00000116991	SIPA1L2	protein_coding	3231.02	-1.08801	0.116985	-9.30046	1.39837e-20	5.60204e-19
ENSG00000197321	SVIL	protein_coding	1130.94	-1.08771	0.167933	-6.47703	9.35458e-11	1.71221e-09
ENSG00000047849	MAP4	protein_coding	1593.43	-1.08708	0.147638	-7.36316	1.79603e-13	4.27308e-12
ENSG00000130202	PVRL2	protein_coding	1139.46	-1.08665	0.143599	-7.56728	3.81123e-14	9.70321e-13
ENSG00000129534	MIS18BP1	protein_coding	263.302	1.08589	0.159908	6.79069	1.116e-11	2.29447e-10
ENSG00000179051	RCC2	protein_coding	1799.13	-1.08588	0.111268	-9.75918	1.68513e-22	7.50503e-21
ENSG00000162852	CNST	protein_coding	920.343	1.08291	0.127738	8.47756	2.29973e-17	7.39944e-16
ENSG00000256235	SMIM3	protein_coding	2291.58	1.08009	0.128304	8.41817	3.82426e-17	1.21374e-15
ENSG00000277632	CCL3	protein_coding	13611.4	-1.07979	0.169085	-6.38611	1.70155e-10	3.01975e-09
ENSG00000146070	PLA2G7	protein_coding	12761.4	-1.07945	0.111023	-9.7228	2.41048e-22	1.06773e-20
ENSG00000099785	MARCH2	protein_coding	246.73	1.07853	0.190458	5.66281	1.48916e-08	2.09831e-07
ENSG00000075391	RASAL2	protein_coding	736.457	-1.07738	0.12522	-8.60387	7.70715e-18	2.57614e-16
ENSG00000112079	STK38	protein_coding	1055.31	1.07699	0.124424	8.65581	4.8944e-18	1.65287e-16
ENSG00000103257	SLC7A5	protein_coding	3361.05	-1.07549	0.116008	-9.27076	1.84817e-20	7.34995e-19
ENSG00000222009	BTBD19	protein_coding	361.228	1.07466	0.146555	7.33284	2.25329e-13	5.32225e-12
ENSG00000119280	C1orf198	protein_coding	208.827	-1.06826	0.190537	-5.60657	2.06373e-08	2.85862e-07
ENSG00000166188	ZNF319	protein_coding	204.678	1.06818	0.17825	5.99261	2.06499e-09	3.2897e-08
ENSG00000157978	LDLRAP1	protein_coding	284.769	-1.06771	0.186158	-5.7355	9.72263e-09	1.41134e-07
ENSG00000130208	APOC1	protein_coding	1178.6	1.0652	0.141597	7.52277	5.36264e-14	1.3382e-12
ENSG00000171813	PWWP2B	protein_coding	138.956	-1.06508	0.202548	-5.25843	1.45294e-07	1.81146e-06
ENSG00000196743	GM2A	protein_coding	9341.76	-1.06453	0.125511	-8.48154	2.22224e-17	7.17838e-16
ENSG00000009954	BAZ1B	protein_coding	2194.68	1.06251	0.121869	8.7185	2.819e-18	9.63946e-17
ENSG00000112297	AIM1	protein_coding	1400.17	1.05859	0.156977	6.74361	1.54494e-11	3.10985e-10
ENSG00000158714	SLAMF8	protein_coding	415.416	-1.05705	0.184128	-5.74087	9.41907e-09	1.3697e-07
ENSG00000106780	MEGF9	protein_coding	1876.11	1.05697	0.127561	8.28604	1.1708e-16	3.59039e-15
ENSG00000139146	FAM60A	protein_coding	216.678	1.05602	0.183566	5.75285	8.77529e-09	1.28639e-07
ENSG00000139641	ESYT1	protein_coding	379.005	-1.05556	0.157855	-6.68691	2.27936e-11	4.49953e-10
ENSG00000132510	KDM6B	protein_coding	7306.46	-1.05505	0.120314	-8.7691	1.80096e-18	6.24984e-17
ENSG00000123143	PKN1	protein_coding	1322.27	1.05289	0.144231	7.30003	2.87705e-13	6.72753e-12
ENSG00000002822	MAD1L1	protein_coding	570.473	-1.05268	0.185358	-5.67915	1.35369e-08	1.92401e-07
ENSG00000026025	VIM	protein_coding	55619.8	-1.05172	0.108548	-9.68896	3.35917e-22	1.48393e-20
ENSG00000179241	LDLRAD3	protein_coding	175.277	-1.04902	0.183175	-5.72686	1.02309e-08	1.47985e-07
ENSG00000140961	OSGIN1	protein_coding	2834	-1.0476	0.149551	-7.00492	2.47132e-12	5.40521e-11
ENSG00000003436	TFPI	protein_coding	799.663	1.04657	0.153495	6.81823	9.21659e-12	1.91661e-10
ENSG00000167874	TMEM88	protein_coding	71.6875	-1.04636	0.286882	-3.64735	0.000264956	0.00184443
ENSG00000149485	FADS1	protein_coding	1992.71	-1.04516	0.118564	-8.81519	1.19484e-18	4.20897e-17
ENSG00000137449	CPEB2	protein_coding	320.911	-1.04468	0.15683	-6.6612	2.71594e-11	5.29107e-10
ENSG00000072310	SREBF1	protein_coding	1132.47	1.04418	0.12248	8.52533	1.52377e-17	4.96136e-16
ENSG00000118640	VAMP8	protein_coding	344.219	1.04376	0.158216	6.5971	4.19281e-11	8.0436e-10
ENSG00000138018	EPT1	protein_coding	736.953	-1.04251	0.139574	-7.46926	8.06485e-14	1.97631e-12
ENSG00000185669	SNAI3	protein_coding	972.046	-1.04186	0.18143	-5.74252	9.32769e-09	1.35762e-07
ENSG00000111674	ENO2	protein_coding	159.754	-1.03958	0.193256	-5.37926	7.47929e-08	9.6716e-07
ENSG00000164104	HMGB2	protein_coding	389.604	1.03943	0.146898	7.0759	1.48487e-12	3.29759e-11
ENSG00000233276	GPX1	protein_coding	2809.77	1.03776	0.114907	9.03131	1.69631e-19	6.27289e-18
ENSG00000102547	CAB39L	protein_coding	188.881	-1.03616	0.20717	-5.00149	5.68885e-07	6.46459e-06
ENSG00000117479	SLC19A2	protein_coding	292.507	1.03576	0.166056	6.23738	4.44968e-10	7.60773e-09
ENSG00000271605	MILR1	protein_coding	345.916	1.03467	0.172018	6.01489	1.80011e-09	2.88742e-08
ENSG00000130511	SSBP4	protein_coding	123.311	-1.03357	0.222216	-4.65122	3.29976e-06	3.34997e-05
ENSG00000116574	RHOU	protein_coding	2667.67	-1.03141	0.124015	-8.31679	9.03793e-17	2.78726e-15
ENSG00000134202	GSTM3	protein_coding	270.394	-1.03119	0.164005	-6.28752	3.22572e-10	5.61496e-09
ENSG00000131584	ACAP3	protein_coding	441.38	-1.02974	0.155116	-6.63851	3.16867e-11	6.14375e-10
ENSG00000181817	LSM10	protein_coding	303.592	1.02916	0.213916	4.81106	1.50133e-06	1.60702e-05
ENSG00000145979	TBC1D7	protein_coding	2287.24	1.02822	0.117213	8.77227	1.75105e-18	6.11559e-17
ENSG00000010810	FYN	protein_coding	2192.43	-1.02808	0.127667	-8.05277	8.09409e-16	2.30083e-14
ENSG00000163734	CXCL3	protein_coding	7797.55	-1.02701	0.151427	-6.78223	1.18331e-11	2.42372e-10
ENSG00000170909	OSCAR	protein_coding	1015.09	1.0264	0.123972	8.27934	1.23857e-16	3.77693e-15
ENSG00000146826	C7orf43	protein_coding	604.134	1.02523	0.15008	6.83118	8.42187e-12	1.75805e-10
ENSG00000100147	CCDC134	protein_coding	127.928	-1.0251	0.224331	-4.56959	4.88678e-06	4.80015e-05
ENSG00000141232	TOB1	protein_coding	247.806	-1.02436	0.170953	-5.99203	2.07233e-09	3.29497e-08
ENSG00000135929	CYP27A1	protein_coding	24047.7	1.0208	0.11819	8.63694	5.77379e-18	1.93784e-16
ENSG00000205413	SAMD9	protein_coding	707.618	1.01912	0.405069	2.51593	0.0118719	0.0499737
ENSG00000060138	YBX3	protein_coding	1630.44	-1.01902	0.150836	-6.75582	1.42032e-11	2.88746e-10
ENSG00000056558	TRAF1	protein_coding	15089.3	-1.01735	0.111654	-9.1116	8.11788e-20	3.05027e-18
ENSG00000178385	PLEKHM3	protein_coding	2366.12	-1.01625	0.118567	-8.57109	1.02509e-17	3.38487e-16
ENSG00000171223	JUNB	protein_coding	3457.57	-1.01529	0.156353	-6.49358	8.38202e-11	1.54807e-09
ENSG00000153786	ZDHHC7	protein_coding	1529.98	1.01442	0.149878	6.76833	1.30276e-11	2.65506e-10
ENSG00000241878	PISD	protein_coding	5247.01	1.01266	0.106073	9.54683	1.33731e-21	5.7221e-20
ENSG00000155660	PDIA4	protein_coding	1468.37	1.01194	0.129064	7.84065	4.48204e-15	1.2129e-13
ENSG00000196502	SULT1A1	protein_coding	413.355	-1.01188	0.146722	-6.89656	5.32762e-12	1.12506e-10
ENSG00000153234	NR4A2	protein_coding	210.567	-1.01163	0.173456	-5.8322	5.47022e-09	8.24062e-08
ENSG00000196083	IL1RAP	protein_coding	448.5	-1.01139	0.173376	-5.8335	5.42751e-09	8.18383e-08
ENSG00000162909	CAPN2	protein_coding	3416.41	-1.01129	0.136044	-7.43356	1.05714e-13	2.56364e-12
ENSG00000174370	C11orf45	protein_coding	164.093	-1.01125	0.249533	-4.05256	5.06596e-05	0.000416724
ENSG00000136478	TEX2	protein_coding	1167.34	1.01024	0.137546	7.34471	2.06202e-13	4.89168e-12
ENSG00000127334	DYRK2	protein_coding	518.735	-1.00934	0.13828	-7.29924	2.89402e-13	6.75753e-12
ENSG00000106546	AHR	protein_coding	5786.45	1.00897	0.116337	8.6728	4.21605e-18	1.42674e-16
ENSG00000132326	PER2	protein_coding	220.605	-1.00866	0.187084	-5.39148	6.98807e-08	9.09394e-07
ENSG00000205269	TMEM170B	protein_coding	485.898	1.00748	0.19273	5.22741	1.71905e-07	2.11103e-06
ENSG00000054277	OPN3	protein_coding	462.744	-1.00721	0.155595	-6.47326	9.59138e-11	1.74968e-09
ENSG00000204580	DDR1	protein_coding	352.532	-1.00716	0.199278	-5.05408	4.32475e-07	4.98154e-06
ENSG00000205542	TMSB4X	protein_coding	5055.27	1.00566	0.153362	6.55745	5.47373e-11	1.03312e-09
ENSG00000110002	VWA5A	protein_coding	1114.03	-1.00526	0.14608	-6.88153	5.92126e-12	1.24881e-10
ENSG00000163479	SSR2	protein_coding	4115.76	1.00484	0.133115	7.54864	4.39825e-14	1.11629e-12
ENSG00000170458	CD14	protein_coding	7097.13	1.00453	0.178839	5.61695	1.9436e-08	2.70598e-07
ENSG00000086730	LAT2	protein_coding	1076.47	-1.00414	0.144664	-6.9412	3.88792e-12	8.32871e-11
ENSG00000229314	ORM1	protein_coding	57.9552	1.00402	0.347865	2.88622	0.00389901	0.0196817
ENSG00000198682	PAPSS2	protein_coding	783.14	1.00387	0.156598	6.41051	1.4503e-10	2.58791e-09
ENSG00000059728	MXD1	protein_coding	2306.63	-1.00296	0.114904	-8.72868	2.57667e-18	8.90395e-17
ENSG00000085117	CD82	protein_coding	18441.5	1.00208	0.129765	7.72223	1.14313e-14	3.01363e-13
ENSG00000061273	HDAC7	protein_coding	385.843	-1.00131	0.175282	-5.71258	1.11276e-08	1.60531e-07
ENSG00000068305	MEF2A	protein_coding	1431.45	-1.0005	0.129922	-7.70078	1.35233e-14	3.55939e-13

## Sheet: atRA_C.a.
Genes significantly regulated by atRA during C. albicans challenge					Comparison: atRA+C.a. vs C.a.
EnsemblID	geneName	bio_type	baseMean	log2FoldChange	lfcSE	stat	pvalue	padj
ENSG00000148344	PTGES	protein_coding	10514.8	10.0413	0.226686	44.2961	0	0
ENSG00000009950	MLXIPL	protein_coding	424.881	8.37292	0.412356	20.3051	1.15991e-91	7.7284e-89
ENSG00000008056	SYN1	protein_coding	3702.58	7.79446	0.198873	39.1932	0	0
ENSG00000198959	TGM2	protein_coding	9945.08	7.60922	0.203989	37.3021	1.5189e-304	8.0963e-301
ENSG00000142910	TINAGL1	protein_coding	967.541	6.45509	0.44351	14.5546	5.46269e-48	1.03993e-45
ENSG00000162496	DHRS3	protein_coding	1186.47	6.0318	0.437054	13.801	2.5123e-43	4.14167e-41
ENSG00000168811	IL12A	protein_coding	2072.17	-5.40155	0.356665	-15.1446	8.22556e-52	1.9063e-49
ENSG00000165140	FBP1	protein_coding	2177.1	5.30078	0.463639	11.433	2.86074e-30	2.59921e-28
ENSG00000130513	GDF15	protein_coding	297.795	5.13649	0.418924	12.2612	1.46383e-34	1.67201e-32
ENSG00000178726	THBD	protein_coding	769.611	5.0411	0.212737	23.6964	3.9279e-124	6.9791e-121
ENSG00000155926	SLA	protein_coding	5761.77	4.91111	0.200029	24.552	4.1172e-133	1.0973e-129
ENSG00000158473	CD1D	protein_coding	1085.15	4.66519	0.473351	9.85567	6.47805e-23	3.99963e-21
ENSG00000106638	TBL2	protein_coding	1059.9	4.44379	0.194506	22.8465	1.5819e-115	2.1081e-112
ENSG00000108950	FAM20A	protein_coding	805.131	4.29105	0.441978	9.70874	2.76747e-22	1.58619e-20
ENSG00000136068	FLNB	protein_coding	4638.52	4.28861	0.153655	27.9106	1.9844e-171	7.9332e-168
ENSG00000119514	GALNT12	protein_coding	268.113	4.21148	0.478485	8.80171	1.34745e-18	5.51077e-17
ENSG00000167851	CD300A	protein_coding	596.341	4.16561	0.231921	17.9614	3.91071e-72	1.64569e-69
ENSG00000143839	REN	protein_coding	119.589	4.14873	0.309965	13.3845	7.44725e-41	1.06329e-38
ENSG00000127954	STEAP4	protein_coding	701.278	-4.01291	0.180356	-22.25	1.1284e-109	1.1278e-106
ENSG00000125810	CD93	protein_coding	3764.63	3.9819	0.174251	22.8516	1.4099e-115	2.0495e-112
ENSG00000167772	ANGPTL4	protein_coding	620.411	3.96245	0.538473	7.35869	1.85722e-13	4.97466e-12
ENSG00000137507	LRRC32	protein_coding	1003.88	3.95106	0.213005	18.5491	8.28737e-77	3.89775e-74
ENSG00000160789	LMNA	protein_coding	2239.38	-3.92665	0.178265	-22.027	1.5868e-107	1.4926e-104
ENSG00000183688	FAM101B	protein_coding	1184.33	3.90464	0.164726	23.7038	3.2929e-124	6.5821e-121
ENSG00000102265	TIMP1	protein_coding	207811	3.8494	0.18839	20.4331	8.48946e-93	5.90239e-90
ENSG00000151014	CCRN4L	protein_coding	1360.26	3.7742	0.166458	22.6737	8.1532e-114	9.3128e-111
ENSG00000152760	TCTEX1D1	protein_coding	129.778	3.76143	0.322359	11.6684	1.8477e-31	1.77992e-29
ENSG00000108702	CCL1	protein_coding	319.927	-3.74212	0.209073	-17.8986	1.20889e-71	4.95677e-69
ENSG00000119714	GPR68	protein_coding	106.696	-3.71964	0.282833	-13.1514	1.67113e-39	2.28402e-37
ENSG00000254521	SIGLEC12	protein_coding	138.451	3.67848	0.478154	7.69309	1.43624e-14	4.20639e-13
ENSG00000163347	CLDN1	protein_coding	136.502	-3.67632	0.494886	-7.42862	1.09736e-13	2.99453e-12
ENSG00000110079	MS4A4A	protein_coding	1030.97	3.66279	0.222939	16.4296	1.17403e-60	3.54226e-58
ENSG00000178789	CD300LB	protein_coding	1492.93	3.65275	0.151872	24.0515	8.0598e-128	1.8412e-124
ENSG00000105851	PIK3CG	protein_coding	872.352	3.62821	0.188259	19.2725	9.14751e-83	5.22421e-80
ENSG00000115590	IL1R2	protein_coding	4613.07	-3.58444	0.205284	-17.4609	2.8441e-68	1.03364e-65
ENSG00000132906	CASP9	protein_coding	288.435	3.58196	0.239718	14.9424	1.74676e-50	3.87952e-48
ENSG00000007350	TKTL1	protein_coding	90.8577	3.5537	0.333248	10.6638	1.50254e-26	1.1778e-24
ENSG00000228083	IFNA14	protein_coding	375.994	-3.51771	0.520986	-6.75202	1.45799e-11	3.20697e-10
ENSG00000171236	LRG1	protein_coding	1827.05	3.48877	0.188601	18.4982	2.13649e-76	9.76132e-74
ENSG00000177469	PTRF	protein_coding	90.1956	-3.35766	0.323423	-10.3816	3.00617e-25	2.10841e-23
ENSG00000100311	PDGFB	protein_coding	301.071	-3.34829	0.236824	-14.1383	2.20525e-45	3.83306e-43
ENSG00000134871	COL4A2	protein_coding	415.964	3.34484	0.249351	13.4142	4.99428e-41	7.19491e-39
ENSG00000178996	SNX18	protein_coding	882.489	3.31655	0.176674	18.7721	1.27626e-78	6.58346e-76
ENSG00000182022	CHST15	protein_coding	5753.04	3.31179	0.171617	19.2975	5.63337e-83	3.33642e-80
ENSG00000150540	HNMT	protein_coding	916.132	3.28832	0.140122	23.4676	8.7348e-122	1.3968e-118
ENSG00000177706	FAM20C	protein_coding	1653.84	3.1824	0.215508	14.7669	2.39355e-49	4.97082e-47
ENSG00000134460	IL2RA	protein_coding	3183.77	3.15561	0.151761	20.7934	4.97034e-96	3.97404e-93
ENSG00000276600	RAB7B	protein_coding	409.22	-3.1517	0.176789	-17.8275	4.32308e-71	1.72826e-68
ENSG00000168675	LDLRAD4	protein_coding	1946.23	3.11907	0.13731	22.7155	3.1501e-114	3.8749e-111
ENSG00000105509	HAS1	protein_coding	985.996	3.08587	0.21182	14.5684	4.4639e-48	8.60027e-46
ENSG00000181374	CCL13	protein_coding	59.1059	-3.06228	0.335519	-9.12701	7.04163e-20	3.27334e-18
ENSG00000148700	ADD3	protein_coding	370.935	3.06055	0.194557	15.7308	9.29787e-56	2.36003e-53
ENSG00000106341	PPP1R17	protein_coding	776.028	3.03059	0.181606	16.6878	1.60846e-62	5.14417e-60
ENSG00000169919	GUSB	protein_coding	1505.05	2.97382	0.159676	18.6241	2.04908e-77	1.02396e-74
ENSG00000274736	CCL23	protein_coding	300.554	2.96536	0.216358	13.7058	9.37005e-43	1.49836e-40
ENSG00000180530	NRIP1	protein_coding	2524.52	2.96163	0.137809	21.4909	1.8948e-102	1.6833e-99
ENSG00000106178	CCL24	protein_coding	12555	-2.95403	0.420473	-7.02549	2.13315e-12	5.16055e-11
ENSG00000088826	SMOX	protein_coding	1097.75	2.93288	0.175431	16.7182	9.66685e-63	3.15475e-60
ENSG00000131355	ADGRE3	protein_coding	130.554	2.8951	0.283593	10.2087	1.81345e-24	1.20828e-22
ENSG00000186827	TNFRSF4	protein_coding	749.656	-2.86722	0.211912	-13.5303	1.03664e-41	1.52082e-39
ENSG00000110046	ATG2A	protein_coding	654.041	2.82786	0.16656	16.978	1.19439e-64	3.97906e-62
ENSG00000146072	TNFRSF21	protein_coding	160.422	2.81904	0.26757	10.5357	5.91369e-26	4.43971e-24
ENSG00000151062	CACNA2D4	protein_coding	438.147	2.81017	0.151378	18.5639	6.30195e-77	3.05377e-74
ENSG00000162407	PPAP2B	protein_coding	1388.72	2.78081	0.133795	20.7842	6.02077e-96	4.58467e-93
ENSG00000084234	APLP2	protein_coding	22611	2.77576	0.107688	25.776	1.6494e-146	5.275e-143
ENSG00000132965	ALOX5AP	protein_coding	1672.63	2.76855	0.137904	20.0759	1.19791e-89	7.66234e-87
ENSG00000161929	SCIMP	protein_coding	968.201	2.75755	0.412806	6.68002	2.38913e-11	5.13503e-10
ENSG00000182885	ADGRG3	protein_coding	1036.53	2.7001	0.455773	5.92423	3.13767e-09	5.16198e-08
ENSG00000181218	HIST3H2A	protein_coding	56.2818	2.69956	0.568122	4.75174	2.01675e-06	2.21496e-05
ENSG00000164292	RHOBTB3	protein_coding	365.749	2.68247	0.199553	13.4424	3.41078e-41	4.95834e-39
ENSG00000196576	PLXNB2	protein_coding	2806.72	-2.66684	0.180895	-14.7425	3.43839e-49	7.04915e-47
ENSG00000253276	CCDC71L	protein_coding	716.623	2.6663	0.161044	16.5563	1.44221e-61	4.52205e-59
ENSG00000171617	ENC1	protein_coding	440.132	-2.66475	0.169651	-15.7073	1.34894e-55	3.37044e-53
ENSG00000186891	TNFRSF18	protein_coding	449.173	-2.65463	0.213799	-12.4165	2.12723e-35	2.50121e-33
ENSG00000203485	INF2	protein_coding	1081.84	-2.64001	0.136258	-19.3751	1.25219e-83	7.70147e-81
ENSG00000092964	DPYSL2	protein_coding	364.793	-2.63425	0.166248	-15.8453	1.5146e-56	3.97048e-54
ENSG00000091409	ITGA6	protein_coding	287.46	2.63279	0.259926	10.129	4.10761e-24	2.68101e-22
ENSG00000103888	CEMIP	protein_coding	225.782	2.62424	0.248945	10.5415	5.56228e-26	4.19559e-24
ENSG00000077420	APBB1IP	protein_coding	742.308	2.61769	0.178038	14.703	6.16446e-49	1.2478e-46
ENSG00000114270	COL7A1	protein_coding	232.141	2.61423	0.190854	13.6975	1.05041e-42	1.64678e-40
ENSG00000198682	PAPSS2	protein_coding	1001.59	2.60763	0.172659	15.1028	1.55275e-51	3.54715e-49
ENSG00000163814	CDCP1	protein_coding	280.426	2.59002	0.217499	11.9082	1.07241e-32	1.12085e-30
ENSG00000162614	NEXN	protein_coding	973.029	2.57524	0.208456	12.3538	4.64352e-35	5.42004e-33
ENSG00000169583	CLIC3	protein_coding	58.384	2.57154	0.352103	7.30336	2.80659e-13	7.36948e-12
ENSG00000128342	LIF	protein_coding	212.887	2.56451	0.197645	12.9753	1.68845e-38	2.2314e-36
ENSG00000221869	CEBPD	protein_coding	593.741	2.54927	0.166729	15.2899	8.92793e-53	2.09951e-50
ENSG00000173868	PHOSPHO1	protein_coding	77.7153	-2.54361	0.563478	-4.51412	6.35792e-06	6.44702e-05
ENSG00000115009	CCL20	protein_coding	25099.5	2.53763	0.138828	18.279	1.21604e-74	5.2556e-72
ENSG00000196878	LAMB3	protein_coding	5061.72	2.51855	0.142491	17.6751	6.51853e-70	2.54239e-67
ENSG00000226979	LTA	protein_coding	2236.05	-2.50827	0.157425	-15.9331	3.73529e-57	1.02984e-54
ENSG00000116962	NID1	protein_coding	499.687	-2.50183	0.143166	-17.475	2.22063e-68	8.4548e-66
ENSG00000158517	NCF1	protein_coding	8905.21	-2.49216	0.15556	-16.0205	9.18436e-58	2.57662e-55
ENSG00000124942	AHNAK	protein_coding	7304	-2.4848	0.110934	-22.3989	4.0341e-111	4.3007e-108
ENSG00000122877	EGR2	protein_coding	1525.71	-2.48236	0.213823	-11.6094	3.6907e-31	3.49219e-29
ENSG00000186074	CD300LF	protein_coding	223.874	2.47715	0.251062	9.8667	5.80441e-23	3.59761e-21
ENSG00000111729	CLEC4A	protein_coding	222.56	-2.46575	0.19468	-12.6657	9.16445e-37	1.11869e-34
ENSG00000105976	MET	protein_coding	515.685	2.45482	0.206521	11.8865	1.39068e-32	1.43274e-30
ENSG00000135094	SDS	protein_coding	1540.67	2.4399	0.173429	14.0686	5.92601e-45	1.00812e-42
ENSG00000114784	EIF1B	protein_coding	5375.35	2.43819	0.11364	21.4553	4.0713e-102	3.4265e-99
ENSG00000245848	CEBPA	protein_coding	210.087	-2.40979	0.262811	-9.16931	4.76069e-20	2.24567e-18
ENSG00000187474	FPR3	protein_coding	3556.44	-2.37856	0.338046	-7.0362	1.97559e-12	4.79387e-11
ENSG00000175489	LRRC25	protein_coding	1661.87	2.37096	0.174941	13.5529	7.61219e-42	1.13763e-39
ENSG00000135047	CTSL	protein_coding	43305.9	2.33678	0.135053	17.3027	4.49083e-67	1.52793e-64
ENSG00000185897	FFAR3	protein_coding	150.874	2.33624	0.455963	5.12374	2.99534e-07	3.73332e-06
ENSG00000108582	CPD	protein_coding	6455.45	2.33171	0.143598	16.2378	2.72548e-59	7.9242e-57
ENSG00000126226	PCID2	protein_coding	1108.75	-2.30674	0.156938	-14.6984	6.59866e-49	1.31899e-46
ENSG00000183019	MCEMP1	protein_coding	685.4	2.30365	0.445899	5.16631	2.38755e-07	3.0253e-06
ENSG00000111885	MAN1A1	protein_coding	1635.47	2.28497	0.159271	14.3465	1.1208e-46	2.06009e-44
ENSG00000103365	GGA2	protein_coding	1472.69	2.27463	0.143415	15.8605	1.18869e-56	3.16806e-54
ENSG00000187116	LILRA5	protein_coding	9849.08	2.27445	0.163229	13.9341	3.92908e-44	6.61367e-42
ENSG00000178385	PLEKHM3	protein_coding	431.403	-2.2598	0.16642	-13.5789	5.34271e-42	8.13669e-40
ENSG00000139679	LPAR6	protein_coding	250.204	-2.24637	0.21363	-10.5152	7.34951e-26	5.44102e-24
ENSG00000172164	SNTB1	protein_coding	782.549	2.22453	0.150311	14.7995	1.47474e-49	3.10297e-47
ENSG00000166188	ZNF319	protein_coding	227.038	2.20694	0.179679	12.2827	1.12239e-34	1.29123e-32
ENSG00000144837	PLA1A	protein_coding	108.103	-2.19879	0.236966	-9.27891	1.71221e-20	8.47677e-19
ENSG00000119408	NEK6	protein_coding	1137.2	-2.19513	0.198273	-11.0712	1.72974e-28	1.47916e-26
ENSG00000101335	MYL9	protein_coding	90.5897	-2.18419	0.245859	-8.88393	6.45408e-19	2.71598e-17
ENSG00000205927	OLIG2	protein_coding	189.429	-2.18055	0.467693	-4.66235	3.12615e-06	3.32603e-05
ENSG00000004399	PLXND1	protein_coding	490.345	-2.16662	0.19921	-10.8761	1.49858e-27	1.23524e-25
ENSG00000178209	PLEC	protein_coding	2453.02	-2.16465	0.145035	-14.9251	2.26397e-50	4.89231e-48
ENSG00000148180	GSN	protein_coding	2205.6	-2.15497	0.207142	-10.4033	2.39419e-25	1.70157e-23
ENSG00000134072	CAMK1	protein_coding	111.052	-2.14812	0.513676	-4.18187	2.89125e-05	0.000255154
ENSG00000198771	RCSD1	protein_coding	3055.51	2.14674	0.12357	17.3727	1.32798e-67	4.61647e-65
ENSG00000185339	TCN2	protein_coding	838.86	2.13984	0.156913	13.6371	2.40946e-42	3.74074e-40
ENSG00000149218	ENDOD1	protein_coding	889.797	2.13539	0.415525	5.13901	2.76193e-07	3.45858e-06
ENSG00000001084	GCLC	protein_coding	2209.61	-2.12436	0.121967	-17.4175	6.07798e-68	2.15984e-65
ENSG00000065833	ME1	protein_coding	511.467	-2.10917	0.155466	-13.5667	6.3072e-42	9.51495e-40
ENSG00000166949	SMAD3	protein_coding	2410.93	2.10913	0.141229	14.9341	1.97788e-50	4.33264e-48
ENSG00000184838	PRR16	protein_coding	77.6617	-2.1049	0.33918	-6.20585	5.4402e-10	9.8633e-09
ENSG00000178860	MSC	protein_coding	3059.7	-2.09154	0.36246	-5.7704	7.90835e-09	1.22898e-07
ENSG00000074370	ATP2A3	protein_coding	661.429	2.07584	0.162998	12.7354	3.75957e-37	4.66041e-35
ENSG00000137801	THBS1	protein_coding	59447.1	2.06923	0.143432	14.4266	3.52237e-47	6.62662e-45
ENSG00000112715	VEGFA	protein_coding	3184.47	2.06834	0.193897	10.6672	1.44952e-26	1.14184e-24
ENSG00000134686	PHC2	protein_coding	1504.49	2.05753	0.129184	15.9271	4.11002e-57	1.11395e-54
ENSG00000117090	SLAMF1	protein_coding	656.088	2.05655	0.473398	4.34424	1.3976e-05	0.000132478
ENSG00000110492	MDK	protein_coding	101.137	2.05256	0.248068	8.27416	1.29362e-16	4.53645e-15
ENSG00000066294	CD84	protein_coding	943.8	2.05164	0.132646	15.4671	5.78361e-54	1.4013e-51
ENSG00000171049	FPR2	protein_coding	4158.09	2.04131	0.139073	14.678	8.92298e-49	1.76157e-46
ENSG00000180616	SSTR2	protein_coding	336.697	-2.03824	0.172186	-11.8374	2.5004e-32	2.53062e-30
ENSG00000135185	TMEM243	protein_coding	918.822	-2.02413	0.143124	-14.1425	2.07749e-45	3.65068e-43
ENSG00000175591	P2RY2	protein_coding	163.537	2.02259	0.200237	10.101	5.46943e-24	3.54096e-22
ENSG00000166446	CDYL2	protein_coding	395.316	2.02184	0.147288	13.7271	6.98949e-43	1.12898e-40
ENSG00000100644	HIF1A	protein_coding	11557.4	2.01491	0.140612	14.3296	1.42958e-46	2.59777e-44
ENSG00000175315	CST6	protein_coding	108.687	-2.0137	0.28727	-7.00979	2.38674e-12	5.73931e-11
ENSG00000123095	BHLHE41	protein_coding	378.548	-2.0062	0.204702	-9.8006	1.11917e-22	6.67783e-21
ENSG00000163235	TGFA	protein_coding	490.498	2.00311	0.20418	9.81051	1.01459e-22	6.0765e-21
ENSG00000070540	WIPI1	protein_coding	115.903	1.99972	0.2694	7.42286	1.14614e-13	3.10643e-12
ENSG00000185112	FAM43A	protein_coding	98.0883	-1.993	0.272265	-7.32008	2.47814e-13	6.53927e-12
ENSG00000164935	DCSTAMP	protein_coding	214.341	1.98696	0.18551	10.7108	9.05662e-27	7.20519e-25
ENSG00000031081	ARHGAP31	protein_coding	3464.63	-1.98359	0.140307	-14.1375	2.23049e-45	3.83524e-43
ENSG00000075618	FSCN1	protein_coding	914.376	-1.98293	0.13341	-14.8634	5.69713e-50	1.2147e-47
ENSG00000249992	TMEM158	protein_coding	287.482	1.98263	0.220761	8.9809	2.68551e-19	1.19289e-17
ENSG00000137877	SPTBN5	protein_coding	480.885	1.97546	0.17619	11.2121	3.55535e-29	3.14108e-27
ENSG00000155659	VSIG4	protein_coding	136.656	1.96863	0.526458	3.73938	0.000184474	0.00137847
ENSG00000139842	CUL4A	protein_coding	2579.3	-1.95971	0.122197	-16.0373	7.01005e-58	2.00174e-55
ENSG00000150938	CRIM1	protein_coding	1701.47	-1.95485	0.14035	-13.9284	4.25846e-44	7.09344e-42
ENSG00000159335	PTMS	protein_coding	370.021	-1.95155	0.157002	-12.4301	1.79336e-35	2.14012e-33
ENSG00000109062	SLC9A3R1	protein_coding	263.356	1.93657	0.176457	10.9748	5.05345e-28	4.25314e-26
ENSG00000139410	SDSL	protein_coding	423.365	1.9363	0.146781	13.1918	9.7853e-40	1.36067e-37
ENSG00000185669	SNAI3	protein_coding	170.106	-1.93184	0.258278	-7.47968	7.45025e-14	2.04703e-12
ENSG00000156535	CD109	protein_coding	863.902	-1.9315	0.182534	-10.5816	3.62755e-26	2.77551e-24
ENSG00000163082	SGPP2	protein_coding	2744.97	-1.93077	0.168683	-11.4461	2.45874e-30	2.25964e-28
ENSG00000257242	C12orf79	protein_coding	348.144	-1.92407	0.172752	-11.1378	8.21412e-29	7.21714e-27
ENSG00000197696	NMB	protein_coding	111.91	-1.92383	0.254219	-7.5676	3.80187e-14	1.07223e-12
ENSG00000167680	SEMA6B	protein_coding	6672.46	1.91199	0.177247	10.7872	3.95794e-27	3.22915e-25
ENSG00000123213	NLN	protein_coding	1059.81	-1.90843	0.165451	-11.5347	8.82139e-31	8.24929e-29
ENSG00000122641	INHBA	protein_coding	11951.9	-1.90057	0.115644	-16.4346	1.08169e-60	3.32642e-58
ENSG00000205846	CLEC6A	protein_coding	167.696	-1.90009	0.240771	-7.8917	2.98097e-15	9.2381e-14
ENSG00000145936	KCNMB1	protein_coding	137.865	-1.8881	0.216348	-8.72713	2.61217e-18	1.03651e-16
ENSG00000130208	APOC1	protein_coding	60.2656	1.88611	0.34816	5.41738	6.04773e-08	8.37309e-07
ENSG00000173728	C1orf100	protein_coding	43.3899	-1.87527	0.35758	-5.24436	1.56829e-07	2.0389e-06
ENSG00000145287	PLAC8	protein_coding	1723.53	1.86597	0.15465	12.0658	1.60157e-33	1.73046e-31
ENSG00000143653	SCCPDH	protein_coding	105.277	1.86476	0.488547	3.81695	0.00013511	0.00104173
ENSG00000165029	ABCA1	protein_coding	1794.26	1.86266	0.153927	12.101	1.04378e-33	1.13545e-31
ENSG00000101331	CCM2L	protein_coding	100.481	1.85878	0.515336	3.60694	0.000309831	0.00217876
ENSG00000050730	TNIP3	protein_coding	5026.42	1.85654	0.4305	4.31252	1.61402e-05	0.000150582
ENSG00000171631	P2RY6	protein_coding	1594.61	1.85624	0.163268	11.3692	5.95013e-30	5.34543e-28
ENSG00000184221	OLIG1	protein_coding	327.437	-1.8496	0.412868	-4.47988	7.46849e-06	7.45963e-05
ENSG00000103335	PIEZO1	protein_coding	533.543	-1.8448	0.169344	-10.8938	1.2339e-27	1.02235e-25
ENSG00000010278	CD9	protein_coding	1488.02	-1.84087	0.187188	-9.83433	8.00989e-23	4.88879e-21
ENSG00000135318	NT5E	protein_coding	711.926	1.83781	0.206296	8.90861	5.16777e-19	2.20367e-17
ENSG00000171522	PTGER4	protein_coding	1105.39	-1.83771	0.215016	-8.54687	1.26472e-17	4.75904e-16
ENSG00000165959	CLMN	protein_coding	158.299	1.83399	0.234007	7.83734	4.60186e-15	1.39372e-13
ENSG00000138670	RASGEF1B	protein_coding	7453.66	-1.83089	0.138107	-13.257	4.10866e-40	5.81431e-38
ENSG00000113657	DPYSL3	protein_coding	2345.68	-1.82884	0.188015	-9.72708	2.3113e-22	1.33913e-20
ENSG00000100364	KIAA0930	protein_coding	960.235	-1.82855	0.178288	-10.2561	1.11072e-24	7.52606e-23
ENSG00000019169	MARCO	protein_coding	378.986	1.82072	0.207926	8.75654	2.0133e-18	8.06886e-17
ENSG00000123685	BATF3	protein_coding	493.481	1.81805	0.227233	8.00081	1.23602e-15	3.99296e-14
ENSG00000183023	SLC8A1	protein_coding	2144.77	1.81436	0.18207	9.96515	2.16544e-23	1.35264e-21
ENSG00000187479	C11orf96	protein_coding	678.654	1.81316	0.199265	9.09927	9.0942e-20	4.19093e-18
ENSG00000147883	CDKN2B	protein_coding	604.397	-1.80692	0.17328	-10.4277	1.85262e-25	1.33447e-23
ENSG00000116016	EPAS1	protein_coding	666.973	1.80043	0.217924	8.26172	1.43585e-16	5.01324e-15
ENSG00000071205	ARHGAP10	protein_coding	399.811	-1.79811	0.218783	-8.21868	2.05749e-16	7.09081e-15
ENSG00000204634	TBC1D8	protein_coding	909.961	1.79787	0.14012	12.8309	1.10074e-37	1.41951e-35
ENSG00000005844	ITGAL	protein_coding	1876.55	-1.79349	0.157324	-11.4	4.1818e-30	3.77803e-28
ENSG00000169902	TPST1	protein_coding	111.267	-1.78245	0.288372	-6.18109	6.3662e-10	1.14128e-08
ENSG00000110042	DTX4	protein_coding	962.233	-1.77791	0.139456	-12.7489	3.161e-37	3.94903e-35
ENSG00000085117	CD82	protein_coding	7251.94	1.77072	0.149849	11.8167	3.20133e-32	3.19953e-30
ENSG00000198624	CCDC69	protein_coding	354.814	1.76349	0.218505	8.07074	6.98746e-16	2.28968e-14
ENSG00000158457	TSPAN33	protein_coding	823.712	-1.76134	0.127725	-13.7901	2.92345e-43	4.77029e-41
ENSG00000139289	PHLDA1	protein_coding	3594.23	1.75466	0.174386	10.0619	8.14174e-24	5.20778e-22
ENSG00000135929	CYP27A1	protein_coding	7251.85	1.75283	0.17806	9.84405	7.2721e-23	4.45548e-21
ENSG00000173281	PPP1R3B	protein_coding	562.827	1.75169	0.152977	11.4507	2.33286e-30	2.15635e-28
ENSG00000176049	JAKMIP2	protein_coding	1069.16	-1.74967	0.159577	-10.9644	5.66646e-28	4.7441e-26
ENSG00000196730	DAPK1	protein_coding	2159.25	1.74903	0.168436	10.3839	2.93524e-25	2.06773e-23
ENSG00000117594	HSD11B1	protein_coding	525.694	-1.74337	0.188646	-9.24148	2.43112e-20	1.1745e-18
ENSG00000139970	RTN1	protein_coding	454.371	-1.74003	0.144512	-12.0408	2.16918e-33	2.32801e-31
ENSG00000197746	PSAP	protein_coding	131775	1.73669	0.131788	13.1779	1.17643e-39	1.62175e-37
ENSG00000104687	GSR	protein_coding	2155.55	-1.73265	0.13625	-12.7167	4.7754e-37	5.87411e-35
ENSG00000275410	HNF1B	protein_coding	945.641	-1.73164	0.14734	-11.7527	6.83798e-32	6.70835e-30
ENSG00000160685	ZBTB7B	protein_coding	649.336	-1.72472	0.181259	-9.51523	1.81307e-21	9.66429e-20
ENSG00000117450	PRDX1	protein_coding	2316.7	-1.7197	0.166201	-10.3471	4.31176e-25	2.97196e-23
ENSG00000170017	ALCAM	protein_coding	5107.23	-1.71625	0.11137	-15.4103	1.39463e-53	3.32859e-51
ENSG00000163121	NEURL3	protein_coding	376.593	-1.7077	0.234788	-7.27335	3.50687e-13	9.14819e-12
ENSG00000143333	RGS16	protein_coding	160.042	-1.70419	0.271671	-6.27298	3.54208e-10	6.58621e-09
ENSG00000157483	MYO1E	protein_coding	870.646	-1.6987	0.132212	-12.8483	8.79041e-38	1.15219e-35
ENSG00000169372	CRADD	protein_coding	211.953	1.69709	0.226731	7.48504	7.1523e-14	1.97534e-12
ENSG00000104419	NDRG1	protein_coding	1416.56	1.69287	0.132384	12.7876	1.92326e-37	2.43571e-35
ENSG00000171310	CHST11	protein_coding	1286.26	-1.69132	0.175263	-9.6502	4.90601e-22	2.7527e-20
ENSG00000171855	IFNB1	protein_coding	367.411	-1.68855	0.214603	-7.86827	3.59581e-15	1.10578e-13
ENSG00000188157	AGRN	protein_coding	953.797	-1.68851	0.160085	-10.5475	5.2152e-26	3.95243e-24
ENSG00000110077	MS4A6A	protein_coding	159.102	1.68618	0.190738	8.84028	9.54829e-19	3.96589e-17
ENSG00000183605	SFXN4	protein_coding	46.6829	1.68057	0.325504	5.16296	2.43069e-07	3.0751e-06
ENSG00000138755	CXCL9	protein_coding	1372.65	-1.68006	0.404681	-4.15156	3.30218e-05	0.000288238
ENSG00000168209	DDIT4	protein_coding	3059.9	1.67034	0.173767	9.61248	7.08246e-22	3.91888e-20
ENSG00000041982	TNC	protein_coding	381.528	-1.66439	0.20876	-7.97277	1.5516e-15	4.96234e-14
ENSG00000113302	IL12B	protein_coding	99978.8	-1.66268	0.140818	-11.8073	3.57764e-32	3.55342e-30
ENSG00000118200	CAMSAP2	protein_coding	822.386	-1.66263	0.140648	-11.8212	3.03265e-32	3.05001e-30
ENSG00000163568	AIM2	protein_coding	422.558	1.66123	0.198739	8.35886	6.33287e-17	2.25543e-15
ENSG00000175556	LONRF3	protein_coding	542.373	1.6605	0.176462	9.40998	4.96211e-21	2.56793e-19
ENSG00000175567	UCP2	protein_coding	666.074	1.6599	0.154833	10.7206	8.14549e-27	6.57851e-25
ENSG00000243927	MRPS6	protein_coding	417.106	1.65253	0.182558	9.05209	1.40256e-19	6.40811e-18
ENSG00000173391	OLR1	protein_coding	6676.1	1.64623	0.33684	4.88726	1.02251e-06	1.17478e-05
ENSG00000099785	MARCH2	protein_coding	249.272	1.64565	0.20355	8.08474	6.22964e-16	2.05823e-14
ENSG00000172594	SMPDL3A	protein_coding	304.943	1.64228	0.209954	7.82206	5.19662e-15	1.56201e-13
ENSG00000184293	CLECL1	protein_coding	109.101	-1.6422	0.252557	-6.50228	7.91132e-11	1.60139e-09
ENSG00000136161	RCBTB2	protein_coding	205.366	-1.63951	0.240118	-6.82792	8.61527e-12	1.93765e-10
ENSG00000142512	SIGLEC10	protein_coding	553.74	1.63781	0.14543	11.2619	2.02456e-29	1.7986e-27
ENSG00000108179	PPIF	protein_coding	6656.49	-1.63512	0.176854	-9.24559	2.33941e-20	1.13362e-18
ENSG00000152127	MGAT5	protein_coding	545.78	-1.63382	0.163491	-9.99332	1.63026e-23	1.0345e-21
ENSG00000123342	MMP19	protein_coding	4493.75	-1.63142	0.140449	-11.6158	3.42755e-31	3.2625e-29
ENSG00000141753	IGFBP4	protein_coding	567.164	-1.62849	0.209065	-7.78942	6.73154e-15	2.00082e-13
ENSG00000120337	TNFSF18	protein_coding	470.304	-1.61604	0.180829	-8.93685	4.00412e-19	1.73523e-17
ENSG00000105825	TFPI2	protein_coding	606.317	1.61147	0.202882	7.94293	1.97462e-15	6.27757e-14
ENSG00000185033	SEMA4B	protein_coding	364.944	1.61138	0.18842	8.55206	1.20909e-17	4.57083e-16
ENSG00000164400	CSF2	protein_coding	98.8576	-1.61135	0.285017	-5.65352	1.57198e-08	2.35591e-07
ENSG00000164211	STARD4	protein_coding	1431.17	1.60187	0.161709	9.90585	3.92605e-23	2.44286e-21
ENSG00000196352	CD55	protein_coding	6566.13	1.59422	0.144174	11.0577	2.0127e-28	1.71197e-26
ENSG00000143815	LBR	protein_coding	827.562	1.5925	0.130053	12.245	1.78663e-34	2.02624e-32
ENSG00000122359	ANXA11	protein_coding	2600.99	-1.58858	0.122414	-12.9771	1.64974e-38	2.19842e-36
ENSG00000141179	PCTP	protein_coding	214.594	1.58833	0.178631	8.8917	6.01828e-19	2.53927e-17
ENSG00000198743	SLC5A3	protein_coding	1038.36	1.58818	0.217615	7.29812	2.91819e-13	7.63743e-12
ENSG00000079215	SLC1A3	protein_coding	851.794	-1.5867	0.163407	-9.71011	2.73042e-22	1.57058e-20
ENSG00000072210	ALDH3A2	protein_coding	300.529	-1.58326	0.195392	-8.10297	5.36322e-16	1.78302e-14
ENSG00000166501	PRKCB	protein_coding	2115.51	1.58023	0.163655	9.65585	4.64271e-22	2.61414e-20
ENSG00000047849	MAP4	protein_coding	1410.7	-1.57838	0.150483	-10.4888	9.72784e-26	7.1031e-24
ENSG00000149289	ZC3H12C	protein_coding	2579.22	-1.57504	0.146348	-10.7623	5.18745e-27	4.21079e-25
ENSG00000063438	AHRR	protein_coding	737.661	-1.57453	0.454663	-3.46306	0.000534075	0.00354079
ENSG00000008118	CAMK1G	protein_coding	158.04	-1.5713	0.199053	-7.8939	2.9288e-15	9.09405e-14
ENSG00000135503	ACVR1B	protein_coding	588.178	1.56741	0.167479	9.35883	8.06261e-21	4.09299e-19
ENSG00000188372	ZP3	protein_coding	156.492	1.56726	0.302475	5.18144	2.20179e-07	2.80325e-06
ENSG00000165813	CCDC186	protein_coding	536.901	1.56627	0.175245	8.9376	3.97729e-19	1.72828e-17
ENSG00000163735	CXCL5	protein_coding	5505.36	1.56484	0.1777	8.80608	1.29599e-18	5.3139e-17
ENSG00000119321	FKBP15	protein_coding	1842.3	1.56177	0.134957	11.5724	5.68812e-31	5.35052e-29
ENSG00000145879	SPINK7	protein_coding	652.55	-1.55896	0.132665	-11.7511	6.97008e-32	6.79625e-30
ENSG00000112149	CD83	protein_coding	25003.1	-1.55875	0.146788	-10.6191	2.42961e-26	1.86788e-24
ENSG00000123983	ACSL3	protein_coding	972.426	1.55697	0.206268	7.54828	4.41053e-14	1.23518e-12
ENSG00000017260	ATP2C1	protein_coding	1625.72	-1.55524	0.121547	-12.7953	1.7408e-37	2.22697e-35
ENSG00000159348	CYB5R1	protein_coding	368.151	-1.55506	0.162797	-9.55216	1.2702e-21	6.81601e-20
ENSG00000204020	LIPN	protein_coding	504.505	1.55294	0.189488	8.19544	2.49681e-16	8.53131e-15
ENSG00000188389	PDCD1	protein_coding	165.836	-1.55086	0.24827	-6.24668	4.19257e-10	7.69729e-09
ENSG00000114737	CISH	protein_coding	471.185	-1.54983	0.16888	-9.17709	4.42917e-20	2.10168e-18
ENSG00000101849	TBL1X	protein_coding	403.428	-1.54878	0.153484	-10.0908	6.06742e-24	3.91226e-22
ENSG00000181019	NQO1	protein_coding	566.946	-1.53761	0.146639	-10.4856	1.00563e-25	7.30953e-24
ENSG00000106665	CLIP2	protein_coding	492.679	-1.53482	0.157232	-9.76153	1.64653e-22	9.71575e-21
ENSG00000112394	SLC16A10	protein_coding	438.359	1.534	0.23189	6.6152	3.7104e-11	7.80698e-10
ENSG00000186350	RXRA	protein_coding	1732.44	-1.53185	0.16438	-9.31896	1.17488e-20	5.85283e-19
ENSG00000258227	CLEC5A	protein_coding	6489.46	-1.52679	0.158525	-9.63122	5.90244e-22	3.30021e-20
ENSG00000104921	FCER2	protein_coding	138.859	1.51902	0.257366	5.90217	3.58748e-09	5.8123e-08
ENSG00000072042	RDH11	protein_coding	245.122	1.51881	0.174517	8.70294	3.23402e-18	1.27064e-16
ENSG00000101346	POFUT1	protein_coding	243.161	1.51692	0.191929	7.90355	2.7106e-15	8.44937e-14
ENSG00000171791	BCL2	protein_coding	1000.76	-1.51197	0.171814	-8.80004	1.36767e-18	5.57919e-17
ENSG00000159363	ATP13A2	protein_coding	275.344	1.51077	0.219179	6.89288	5.46737e-12	1.26669e-10
ENSG00000168994	PXDC1	protein_coding	370.198	-1.51005	0.163289	-9.24771	2.29347e-20	1.11474e-18
ENSG00000183734	ASCL2	protein_coding	276.259	-1.50998	0.207845	-7.26491	3.73275e-13	9.68662e-12
ENSG00000197860	SGTB	protein_coding	1520.11	-1.50738	0.122644	-12.2906	1.01689e-34	1.17834e-32
ENSG00000158158	CNNM4	protein_coding	486.379	1.50638	0.160528	9.38395	6.35487e-21	3.24667e-19
ENSG00000173085	COQ2	protein_coding	109.028	1.50357	0.230873	6.51255	7.38868e-11	1.5013e-09
ENSG00000114268	PFKFB4	protein_coding	161.337	1.50098	0.219357	6.84264	7.77471e-12	1.75353e-10
ENSG00000225697	SLC26A6	protein_coding	208.777	1.49877	0.18178	8.24495	1.65233e-16	5.74402e-15
ENSG00000110090	CPT1A	protein_coding	731.76	-1.49776	0.165914	-9.02734	1.75899e-19	8.01367e-18
ENSG00000140961	OSGIN1	protein_coding	809.354	-1.49758	0.14075	-10.64	1.94227e-26	1.50771e-24
ENSG00000113070	HBEGF	protein_coding	1938.92	1.4956	0.178459	8.38066	5.26319e-17	1.88708e-15
ENSG00000057252	SOAT1	protein_coding	1376.05	1.49379	0.15416	9.68987	3.32966e-22	1.89483e-20
ENSG00000136205	TNS3	protein_coding	2641.55	-1.48963	0.163147	-9.13057	6.81401e-20	3.18605e-18
ENSG00000113119	TMCO6	protein_coding	83.6525	1.4786	0.24977	5.91985	3.22235e-09	5.27981e-08
ENSG00000182511	FES	protein_coding	298.955	1.47128	0.253732	5.79855	6.68916e-09	1.04562e-07
ENSG00000276045	ORAI1	protein_coding	788.198	-1.47106	0.140103	-10.4998	8.65336e-26	6.34752e-24
ENSG00000051382	PIK3CB	protein_coding	311.859	1.46729	0.168089	8.72922	2.56426e-18	1.02513e-16
ENSG00000186469	GNG2	protein_coding	2159.12	1.46717	0.139396	10.5252	6.61084e-26	4.91693e-24
ENSG00000134780	DAGLA	protein_coding	457.277	-1.46351	0.170912	-8.56296	1.1001e-17	4.17857e-16
ENSG00000171488	LRRC8C	protein_coding	496.463	-1.45618	0.144385	-10.0854	6.40985e-24	4.11646e-22
ENSG00000103222	ABCC1	protein_coding	4762.26	-1.45598	0.133237	-10.9277	8.49344e-28	7.07389e-26
ENSG00000145685	LHFPL2	protein_coding	3917.9	-1.4554	0.140416	-10.3649	3.58203e-25	2.49045e-23
ENSG00000165802	NSMF	protein_coding	419.184	-1.45364	0.148036	-9.81953	9.27741e-23	5.5983e-21
ENSG00000147454	SLC25A37	protein_coding	1674.89	1.44944	0.151306	9.57955	9.74656e-22	5.30127e-20
ENSG00000126814	TRMT5	protein_coding	223.578	-1.44252	0.197877	-7.28995	3.10081e-13	8.10213e-12
ENSG00000136861	CDK5RAP2	protein_coding	474.73	-1.44136	0.208784	-6.90361	5.06981e-12	1.18008e-10
ENSG00000189060	H1F0	protein_coding	168.833	1.44069	0.182102	7.91143	2.54439e-15	7.96231e-14
ENSG00000185291	IL3RA	protein_coding	2458.1	-1.43696	0.17273	-8.31914	8.86005e-17	3.14149e-15
ENSG00000124767	GLO1	protein_coding	664.393	-1.43462	0.197402	-7.26752	3.6614e-13	9.52023e-12
ENSG00000109787	KLF3	protein_coding	451.889	1.43303	0.161807	8.85645	8.26055e-19	3.44894e-17
ENSG00000139832	RAB20	protein_coding	2921.9	1.43091	0.154437	9.2653	1.94536e-20	9.51322e-19
ENSG00000072401	UBE2D1	protein_coding	3460.64	1.42796	0.139581	10.2303	1.45006e-24	9.7428e-23
ENSG00000198814	GK	protein_coding	1266.55	1.42704	0.154001	9.26645	1.92448e-20	9.46905e-19
ENSG00000130830	MPP1	protein_coding	4613.54	1.42539	0.114718	12.4252	1.90849e-35	2.26064e-33
ENSG00000140450	ARRDC4	protein_coding	2111.44	-1.4249	0.128139	-11.1199	1.00339e-28	8.76785e-27
ENSG00000153574	RPIA	protein_coding	129.891	1.42461	0.202376	7.03945	1.93002e-12	4.69754e-11
ENSG00000135636	DYSF	protein_coding	670.303	1.42386	0.135257	10.527	6.48401e-26	4.84513e-24
ENSG00000173905	GOLIM4	protein_coding	351.859	-1.42277	0.152561	-9.32591	1.10035e-20	5.49865e-19
ENSG00000176946	THAP4	protein_coding	1056.3	1.42275	0.14633	9.7229	2.40828e-22	1.39028e-20
ENSG00000089041	P2RX7	protein_coding	6312.5	-1.41832	0.11912	-11.9067	1.09245e-32	1.13438e-30
ENSG00000184730	APOBR	protein_coding	1740.82	-1.41602	0.128479	-11.0214	3.0124e-28	2.54874e-26
ENSG00000119655	NPC2	protein_coding	3369.67	1.41528	0.15065	9.39447	5.75053e-21	2.96345e-19
ENSG00000145979	TBC1D7	protein_coding	685.253	1.41463	0.158638	8.91736	4.77555e-19	2.04734e-17
ENSG00000100439	ABHD4	protein_coding	402.1	-1.41035	0.179497	-7.85723	3.92719e-15	1.20306e-13
ENSG00000099250	NRP1	protein_coding	2163.07	-1.4094	0.136641	-10.3146	6.05042e-25	4.11712e-23
ENSG00000152503	TRIM36	protein_coding	453.801	-1.40853	0.154178	-9.13575	6.4954e-20	3.04598e-18
ENSG00000103855	CD276	protein_coding	324.856	-1.40752	0.204331	-6.88844	5.64089e-12	1.30164e-10
ENSG00000187775	DNAH17	protein_coding	2045.47	1.40571	0.117758	11.9372	7.57076e-33	8.01749e-31
ENSG00000171051	FPR1	protein_coding	3321.13	1.40403	0.168892	8.31317	9.3179e-17	3.28924e-15
ENSG00000198223	CSF2RA	protein_coding	3990.75	-1.39947	0.155981	-8.972	2.91175e-19	1.2898e-17
ENSG00000072310	SREBF1	protein_coding	338.495	1.39817	0.156791	8.91742	4.77263e-19	2.04734e-17
ENSG00000013583	HEBP1	protein_coding	297.98	-1.39364	0.20574	-6.77378	1.25458e-11	2.77099e-10
ENSG00000042286	AIFM2	protein_coding	192.604	-1.39346	0.191914	-7.26084	3.84688e-13	9.95396e-12
ENSG00000196189	SEMA4A	protein_coding	2402.18	-1.3933	0.151913	-9.17171	4.65584e-20	2.20271e-18
ENSG00000115525	ST3GAL5	protein_coding	707.009	-1.39257	0.199673	-6.97423	3.07545e-12	7.29666e-11
ENSG00000160223	ICOSLG	protein_coding	332.415	-1.39102	0.177265	-7.84715	4.25595e-15	1.2988e-13
ENSG00000161791	FMNL3	protein_coding	3739.25	-1.39041	0.117203	-11.8633	1.83605e-32	1.87008e-30
ENSG00000131724	IL13RA1	protein_coding	795.773	-1.39037	0.150877	-9.21528	3.1047e-20	1.48201e-18
ENSG00000056972	TRAF3IP2	protein_coding	1137.21	1.38551	0.154784	8.95123	3.51546e-19	1.54439e-17
ENSG00000197632	SERPINB2	protein_coding	83701.6	1.38363	0.154062	8.98097	2.68388e-19	1.19289e-17
ENSG00000183337	BCOR	protein_coding	789.459	-1.3828	0.148049	-9.34016	9.61864e-21	4.82168e-19
ENSG00000162852	CNST	protein_coding	652.137	1.37956	0.167845	8.2193	2.04703e-16	7.06997e-15
ENSG00000154217	PITPNC1	protein_coding	375.443	1.37862	0.160205	8.60535	7.60813e-18	2.90362e-16
ENSG00000163563	MNDA	protein_coding	2454.12	1.37676	0.140007	9.83349	8.07666e-23	4.91079e-21
ENSG00000170873	MTSS1	protein_coding	249.227	-1.37413	0.173928	-7.90056	2.77644e-15	8.63776e-14
ENSG00000155903	RASA2	protein_coding	336.189	1.37136	0.184677	7.42572	1.12168e-13	3.05568e-12
ENSG00000116711	PLA2G4A	protein_coding	322.39	-1.36914	0.163359	-8.38118	5.23988e-17	1.88294e-15
ENSG00000042493	CAPG	protein_coding	3200.95	-1.36573	0.161091	-8.47796	2.2918e-17	8.46379e-16
ENSG00000271303	SRXN1	protein_coding	95.7308	-1.36431	0.257516	-5.29795	1.17109e-07	1.55539e-06
ENSG00000008952	SEC62	protein_coding	1932.36	1.36417	0.178398	7.6468	2.06036e-14	5.9687e-13
ENSG00000116701	NCF2	protein_coding	10392.7	-1.36296	0.11717	-11.6323	2.82353e-31	2.70366e-29
ENSG00000163947	ARHGEF3	protein_coding	859.196	1.36281	0.206629	6.59543	4.24036e-11	8.86373e-10
ENSG00000024862	CCDC28A	protein_coding	77.6815	1.36126	0.32713	4.16122	3.16556e-05	0.000277069
ENSG00000136830	FAM129B	protein_coding	3927.85	-1.35427	0.1695	-7.98983	1.35125e-15	4.34765e-14
ENSG00000169248	CXCL11	protein_coding	14316.5	-1.35091	0.444829	-3.03693	0.00238999	0.0131425
ENSG00000148339	SLC25A25	protein_coding	364.112	-1.35046	0.147942	-9.12832	6.95718e-20	3.24351e-18
ENSG00000106780	MEGF9	protein_coding	2060.25	1.35014	0.154712	8.72676	2.62081e-18	1.03736e-16
ENSG00000078081	LAMP3	protein_coding	4099.17	-1.34963	0.143	-9.43792	3.80241e-21	1.99358e-19
ENSG00000090104	RGS1	protein_coding	4515.32	-1.34697	0.132851	-10.1389	3.71069e-24	2.43187e-22
ENSG00000018280	SLC11A1	protein_coding	3019.03	1.34577	0.346105	3.88831	0.000100943	0.000800286
ENSG00000143554	SLC27A3	protein_coding	417.75	-1.3406	0.222153	-6.03457	1.59389e-09	2.72017e-08
ENSG00000065154	OAT	protein_coding	124.154	1.34043	0.209224	6.40666	1.48743e-10	2.89009e-09
ENSG00000110104	CCDC86	protein_coding	175.413	-1.34011	0.189401	-7.0755	1.48906e-12	3.65208e-11
ENSG00000152689	RASGRP3	protein_coding	607.837	1.33925	0.199984	6.69677	2.13073e-11	4.61688e-10
ENSG00000173221	GLRX	protein_coding	673.236	-1.33585	0.153328	-8.71239	2.97531e-18	1.17188e-16
ENSG00000162777	DENND2D	protein_coding	327.425	1.3313	0.188271	7.07117	1.53632e-12	3.75646e-11
ENSG00000137094	DNAJB5	protein_coding	466.254	-1.33076	0.157931	-8.42617	3.57169e-17	1.29807e-15
ENSG00000182158	CREB3L2	protein_coding	320.229	1.32523	0.155059	8.54659	1.26781e-17	4.75904e-16
ENSG00000108819	PPP1R9B	protein_coding	671.662	-1.32379	0.137968	-9.59494	8.39699e-22	4.61431e-20
ENSG00000113068	PFDN1	protein_coding	409.781	1.32332	0.166357	7.95471	1.79547e-15	5.7308e-14
ENSG00000101224	CDC25B	protein_coding	207.704	-1.32324	0.215276	-6.14672	7.91015e-10	1.40234e-08
ENSG00000101665	SMAD7	protein_coding	415.413	-1.31991	0.163927	-8.05183	8.15634e-16	2.65098e-14
ENSG00000075426	FOSL2	protein_coding	5320.6	1.31866	0.146383	9.00828	2.09314e-19	9.45522e-18
ENSG00000179051	RCC2	protein_coding	646.235	-1.31609	0.13744	-9.57571	1.01162e-21	5.48368e-20
ENSG00000114455	HHLA2	protein_coding	126.419	-1.31562	0.23658	-5.561	2.68232e-08	3.91002e-07
ENSG00000090659	CD209	protein_coding	317.771	-1.31482	0.231097	-5.68947	1.27436e-08	1.9243e-07
ENSG00000119986	AVPI1	protein_coding	86.5966	1.31386	0.2663	4.93376	8.06605e-07	9.37385e-06
ENSG00000170458	CD14	protein_coding	5464.93	1.31354	0.163422	8.03768	9.15578e-16	2.96978e-14
ENSG00000162144	CYB561A3	protein_coding	1698.6	-1.31125	0.134444	-9.75316	1.78815e-22	1.04741e-20
ENSG00000151012	SLC7A11	protein_coding	15526.8	-1.3109	0.144264	-9.08681	1.01988e-19	4.67305e-18
ENSG00000148429	USP6NL	protein_coding	529.317	-1.3094	0.162352	-8.06521	7.31102e-16	2.39081e-14
ENSG00000026025	VIM	protein_coding	34519.8	-1.30853	0.110939	-11.795	4.14144e-32	4.08801e-30
ENSG00000174839	DENND6A	protein_coding	278.87	1.30786	0.164583	7.9465	1.91862e-15	6.1117e-14
ENSG00000073737	DHRS9	protein_coding	579.727	1.30501	0.226839	5.75303	8.76572e-09	1.35302e-07
ENSG00000140030	GPR65	protein_coding	223.287	1.30497	0.189874	6.87285	6.29338e-12	1.44594e-10
ENSG00000139725	RHOF	protein_coding	430.966	-1.30181	0.165085	-7.88569	3.12795e-15	9.65618e-14
ENSG00000148400	NOTCH1	protein_coding	1071.46	-1.29838	0.172221	-7.53901	4.73555e-14	1.31927e-12
ENSG00000149483	TMEM138	protein_coding	585.605	-1.29495	0.149481	-8.663	4.59505e-18	1.77916e-16
ENSG00000121594	CD80	protein_coding	1947.38	-1.29371	0.175176	-7.3852	1.52226e-13	4.09118e-12
ENSG00000197272	IL27	protein_coding	2456.43	-1.29295	0.132472	-9.7602	1.66831e-22	9.80806e-21
ENSG00000266094	RASSF5	protein_coding	3471.94	-1.29167	0.143649	-8.99179	2.43242e-19	1.08955e-17
ENSG00000133393	FOPNL	protein_coding	165.201	-1.29149	0.18804	-6.86819	6.50204e-12	1.48864e-10
ENSG00000135723	FHOD1	protein_coding	435.327	-1.29112	0.143541	-8.99478	2.36705e-19	1.06324e-17
ENSG00000135074	ADAM19	protein_coding	3938.6	1.29048	0.337214	3.82688	0.000129776	0.00100545
ENSG00000164182	NDUFAF2	protein_coding	72.0023	1.28558	0.247496	5.19432	2.05469e-07	2.63063e-06
ENSG00000168159	RNF187	protein_coding	263.079	1.285	0.17776	7.22889	4.86973e-13	1.24396e-11
ENSG00000117676	RPS6KA1	protein_coding	3458.78	1.28189	0.198006	6.47401	9.54373e-11	1.91726e-09
ENSG00000140968	IRF8	protein_coding	8016.17	-1.28006	0.165093	-7.75359	8.93318e-15	2.64049e-13
ENSG00000068383	INPP5A	protein_coding	118.07	-1.27895	0.224232	-5.7037	1.17236e-08	1.78036e-07
ENSG00000100336	APOL4	protein_coding	147.623	-1.2774	0.28544	-4.47519	7.63423e-06	7.60143e-05
ENSG00000152818	UTRN	protein_coding	906.068	-1.26887	0.143901	-8.81763	1.16906e-18	4.83059e-17
ENSG00000137267	TUBB2A	protein_coding	162.953	-1.26777	0.236809	-5.35356	8.62385e-08	1.16108e-06
ENSG00000138018	EPT1	protein_coding	790.282	-1.26772	0.14608	-8.67826	4.01882e-18	1.57127e-16
ENSG00000101337	TM9SF4	protein_coding	930.295	1.26625	0.143387	8.83101	1.03732e-18	4.29737e-17
ENSG00000127528	KLF2	protein_coding	280.519	1.26217	0.155779	8.10234	5.39132e-16	1.78864e-14
ENSG00000069424	KCNAB2	protein_coding	351.662	-1.26027	0.208972	-6.03081	1.63142e-09	2.77829e-08
ENSG00000143819	EPHX1	protein_coding	151.358	-1.25055	0.202447	-6.17718	6.52554e-10	1.16592e-08
ENSG00000216490	IFI30	protein_coding	102.54	1.25043	0.246932	5.06389	4.10794e-07	4.98408e-06
ENSG00000104549	SQLE	protein_coding	219.595	-1.24951	0.185818	-6.7244	1.76321e-11	3.85712e-10
ENSG00000060982	BCAT1	protein_coding	2577.82	-1.24836	0.138298	-9.02663	1.77041e-19	8.0428e-18
ENSG00000125355	TMEM255A	protein_coding	253.1	-1.24796	0.178152	-7.005	2.4698e-12	5.91235e-11
ENSG00000182378	PLCXD1	protein_coding	311.073	1.24453	0.174848	7.11779	1.09674e-12	2.71908e-11
ENSG00000134531	EMP1	protein_coding	8834.05	-1.24341	0.129119	-9.62995	5.9756e-22	3.32947e-20
ENSG00000112977	DAP	protein_coding	1638.85	1.24204	0.133677	9.29137	1.52322e-20	7.56454e-19
ENSG00000165801	ARHGEF40	protein_coding	517.932	-1.23935	0.182627	-6.78625	1.15082e-11	2.5524e-10
ENSG00000119139	TJP2	protein_coding	2954.6	-1.23927	0.121225	-10.2229	1.56617e-24	1.04789e-22
ENSG00000087842	PIR	protein_coding	143.21	-1.23869	0.205323	-6.0329	1.61048e-09	2.74554e-08
ENSG00000135426	TESPA1	protein_coding	430.436	-1.23833	0.178884	-6.92249	4.43768e-12	1.03747e-10
ENSG00000153560	UBP1	protein_coding	1655.36	1.23495	0.19124	6.45761	1.06372e-10	2.1183e-09
ENSG00000110080	ST3GAL4	protein_coding	326.584	-1.23465	0.215646	-5.72534	1.03228e-08	1.58418e-07
ENSG00000135842	FAM129A	protein_coding	8263.64	-1.23454	0.115189	-10.7175	8.42459e-27	6.73588e-25
ENSG00000126561	STAT5A	protein_coding	4326.53	-1.23384	0.111125	-11.1032	1.21047e-28	1.05199e-26
ENSG00000162909	CAPN2	protein_coding	4180.87	-1.23362	0.120863	-10.2068	1.8494e-24	1.22713e-22
ENSG00000136960	ENPP2	protein_coding	776.243	1.23303	0.168061	7.33677	2.18813e-13	5.80273e-12
ENSG00000105656	ELL	protein_coding	719.725	1.2328	0.216053	5.70603	1.15641e-08	1.75781e-07
ENSG00000213512	GBP7	protein_coding	114.423	1.23012	0.268265	4.58547	4.52956e-06	4.70033e-05
ENSG00000004468	CD38	protein_coding	3391.49	1.22906	0.34258	3.58765	0.00033367	0.00233205
ENSG00000134243	SORT1	protein_coding	701.448	-1.22877	0.140124	-8.76913	1.80059e-18	7.25272e-17
ENSG00000114013	CD86	protein_coding	6766.23	1.22705	0.122846	9.98851	1.71141e-23	1.07745e-21
ENSG00000164603	C7orf60	protein_coding	551.453	-1.22643	0.157895	-7.76739	8.01179e-15	2.37253e-13
ENSG00000188404	SELL	protein_coding	1593.33	1.22607	0.139618	8.78165	1.61098e-18	6.50536e-17
ENSG00000108691	CCL2	protein_coding	145553	1.22551	0.447699	2.73735	0.00619357	0.0291985
ENSG00000136379	ABHD17C	protein_coding	145.596	1.22537	0.234396	5.22777	1.71565e-07	2.22325e-06
ENSG00000011028	MRC2	protein_coding	260.608	-1.22431	0.195712	-6.25568	3.95787e-10	7.29151e-09
ENSG00000181915	ADO	protein_coding	156.212	-1.22423	0.211518	-5.78784	7.12956e-09	1.1112e-07
ENSG00000115155	OTOF	protein_coding	822.334	-1.22405	0.165642	-7.38972	1.47137e-13	3.96106e-12
ENSG00000111012	CYP27B1	protein_coding	427.938	1.22349	0.163313	7.49168	6.79958e-14	1.88118e-12
ENSG00000197747	S100A10	protein_coding	2930.89	-1.21927	0.117453	-10.381	3.02683e-25	2.11363e-23
ENSG00000155090	KLF10	protein_coding	2517.43	-1.21711	0.125963	-9.66242	4.35453e-22	2.46054e-20
ENSG00000185043	CIB1	protein_coding	413.842	1.21477	0.153187	7.92995	2.19235e-15	6.92844e-14
ENSG00000152315	KCNK13	protein_coding	78.0338	-1.21346	0.259715	-4.67227	2.97886e-06	3.18842e-05
ENSG00000198055	GRK6	protein_coding	411.996	1.21272	0.233407	5.19572	2.03929e-07	2.613e-06
ENSG00000122515	ZMIZ2	protein_coding	1602.08	-1.21268	0.138952	-8.72736	2.60696e-18	1.03651e-16
ENSG00000104763	ASAH1	protein_coding	1674.73	1.21254	0.129213	9.38408	6.34693e-21	3.24667e-19
ENSG00000140105	WARS	protein_coding	85131.1	1.21169	0.349556	3.46635	0.000527571	0.00350786
ENSG00000167173	C15orf39	protein_coding	980.051	-1.21072	0.136426	-8.87454	7.02211e-19	2.93954e-17
ENSG00000104998	IL27RA	protein_coding	2906.43	-1.20777	0.11708	-10.3158	5.97988e-25	4.08651e-23
ENSG00000123143	PKN1	protein_coding	846.033	1.20658	0.141683	8.51605	1.65089e-17	6.1537e-16
ENSG00000198089	SFI1	protein_coding	573.833	-1.2043	0.156575	-7.69155	1.45359e-14	4.24942e-13
ENSG00000087157	PGS1	protein_coding	666.103	1.20428	0.174736	6.89198	5.50192e-12	1.27141e-10
ENSG00000100453	GZMB	protein_coding	320.115	1.20332	0.193276	6.22588	4.78862e-10	8.7514e-09
ENSG00000104974	LILRA1	protein_coding	2666.66	1.20327	0.130284	9.23579	2.56387e-20	1.2349e-18
ENSG00000172059	KLF11	protein_coding	198.826	-1.20289	0.225995	-5.32264	1.02272e-07	1.36627e-06
ENSG00000100985	MMP9	protein_coding	493.741	-1.20229	0.181754	-6.61494	3.71709e-11	7.81077e-10
ENSG00000241878	PISD	protein_coding	2558.72	1.20208	0.137891	8.71763	2.84081e-18	1.12166e-16
ENSG00000167850	CD300C	protein_coding	467.333	1.202	0.164202	7.32023	2.47545e-13	6.53927e-12
ENSG00000168036	CTNNB1	protein_coding	11344.3	1.19939	0.112622	10.6497	1.74947e-26	1.36467e-24
ENSG00000126458	RRAS	protein_coding	41.5716	-1.19889	0.337388	-3.55343	0.000380244	0.00261977
ENSG00000102804	TSC22D1	protein_coding	322.916	-1.19756	0.194172	-6.16753	6.93646e-10	1.23796e-08
ENSG00000140332	TLE3	protein_coding	4490.51	1.19711	0.13592	8.80748	1.27986e-18	5.26125e-17
ENSG00000178175	ZNF366	protein_coding	223.413	-1.19662	0.221539	-5.40139	6.61274e-08	9.08059e-07
ENSG00000115825	PRKD3	protein_coding	1298.13	-1.19516	0.155739	-7.67411	1.66571e-14	4.86066e-13
ENSG00000135698	MPHOSPH6	protein_coding	123.858	1.19242	0.20842	5.72122	1.05761e-08	1.6215e-07
ENSG00000168564	CDKN2AIP	protein_coding	148.91	-1.19211	0.193828	-6.15035	7.73117e-10	1.37366e-08
ENSG00000162734	PEA15	protein_coding	13130.8	-1.19115	0.112031	-10.6323	2.10922e-26	1.62939e-24
ENSG00000184205	TSPYL2	protein_coding	550.757	1.19104	0.140414	8.48232	2.20755e-17	8.17152e-16
ENSG00000197386	HTT	protein_coding	916.459	1.1902	0.138784	8.57591	9.8305e-18	3.74285e-16
ENSG00000174718	KIAA1551	protein_coding	1649.83	-1.19003	0.125271	-9.49959	2.10713e-21	1.11944e-19
ENSG00000064393	HIPK2	protein_coding	1688.43	1.18891	0.141949	8.37559	5.49472e-17	1.96568e-15
ENSG00000101265	RASSF2	protein_coding	747.887	-1.1875	0.132807	-8.94154	3.83784e-19	1.67223e-17
ENSG00000128512	DOCK4	protein_coding	5753.39	-1.18621	0.155323	-7.63708	2.22199e-14	6.40213e-13
ENSG00000160013	PTGIR	protein_coding	464.074	-1.18598	0.188132	-6.30397	2.90125e-10	5.41985e-09
ENSG00000156011	PSD3	protein_coding	866.998	1.18566	0.155427	7.62841	2.37672e-14	6.82336e-13
ENSG00000101187	SLCO4A1	protein_coding	1606.79	1.18485	0.16626	7.1265	1.02953e-12	2.56038e-11
ENSG00000188603	CLN3	protein_coding	185.746	-1.1842	0.181418	-6.52747	6.68915e-11	1.36785e-09
ENSG00000198431	TXNRD1	protein_coding	15028.9	-1.18376	0.118482	-9.99112	1.66692e-23	1.05359e-21
ENSG00000176845	METRNL	protein_coding	2610.18	1.18334	0.140545	8.41968	3.77501e-17	1.36575e-15
ENSG00000135272	MDFIC	protein_coding	1784.68	-1.18248	0.117843	-10.0344	1.07624e-23	6.85667e-22
ENSG00000153898	MCOLN2	protein_coding	1852.02	-1.1813	0.12528	-9.42929	4.12885e-21	2.15063e-19
ENSG00000072274	TFRC	protein_coding	11972.3	1.17866	0.36401	3.238	0.00120373	0.00725823
ENSG00000140859	KIFC3	protein_coding	844.296	1.17832	0.162965	7.23047	4.81343e-13	1.23325e-11
ENSG00000183696	UPP1	protein_coding	6623.74	1.17577	0.160293	7.3351	2.21551e-13	5.8656e-12
ENSG00000168734	PKIG	protein_coding	426.423	-1.17444	0.154444	-7.60428	2.86499e-14	8.15196e-13
ENSG00000263001	GTF2I	protein_coding	550.15	-1.17391	0.178928	-6.56082	5.35142e-11	1.11136e-09
ENSG00000175505	CLCF1	protein_coding	4540.98	-1.17309	0.14347	-8.17656	2.92073e-16	9.89521e-15
ENSG00000126759	CFP	protein_coding	2604.84	1.17284	0.195647	5.99469	2.0388e-09	3.42103e-08
ENSG00000158825	CDA	protein_coding	69.4211	1.17049	0.254692	4.59572	4.31262e-06	4.49271e-05
ENSG00000138061	CYP1B1	protein_coding	12547.6	-1.17041	0.195616	-5.9832	2.18798e-09	3.6522e-08
ENSG00000165030	NFIL3	protein_coding	629.016	1.16802	0.14222	8.21281	2.1607e-16	7.39866e-15
ENSG00000060762	MPC1	protein_coding	106.397	1.16738	0.219803	5.31101	1.09017e-07	1.45154e-06
ENSG00000198586	TLK1	protein_coding	544.9	-1.16696	0.147205	-7.92744	2.23706e-15	7.04526e-14
ENSG00000145555	MYO10	protein_coding	653.282	-1.16658	0.175508	-6.6469	2.99335e-11	6.36524e-10
ENSG00000175354	PTPN2	protein_coding	523.512	1.16643	0.180012	6.47972	9.18937e-11	1.84839e-09
ENSG00000160211	G6PD	protein_coding	3135.28	-1.16529	0.124757	-9.34047	9.59115e-21	4.82168e-19
ENSG00000122862	SRGN	protein_coding	87873	1.16466	0.112714	10.3329	5.00399e-25	3.43429e-23
ENSG00000170525	PFKFB3	protein_coding	25606.9	1.16197	0.11841	9.81311	9.88742e-23	5.94397e-21
ENSG00000078401	EDN1	protein_coding	3438.29	-1.15722	0.335179	-3.45255	0.000555308	0.00366485
ENSG00000163734	CXCL3	protein_coding	11984.5	1.15516	0.196852	5.86818	4.40607e-09	7.03871e-08
ENSG00000197965	MPZL1	protein_coding	437.843	1.15433	0.144711	7.97683	1.50142e-15	4.81146e-14
ENSG00000136040	PLXNC1	protein_coding	2494.15	-1.15371	0.177098	-6.51453	7.29198e-11	1.48354e-09
ENSG00000131981	LGALS3	protein_coding	6546.93	-1.15326	0.122762	-9.39424	5.76345e-21	2.96345e-19
ENSG00000023909	GCLM	protein_coding	1089.15	-1.15321	0.13108	-8.79772	1.39623e-18	5.68122e-17
ENSG00000071246	VASH1	protein_coding	478.288	-1.15163	0.411213	-2.80057	0.00510125	0.0249462
ENSG00000009790	TRAF3IP3	protein_coding	410.897	-1.14929	0.214268	-5.36381	8.14863e-08	1.10428e-06
ENSG00000102908	NFAT5	protein_coding	2087.61	1.14823	0.116804	9.83035	8.33258e-23	5.04721e-21
ENSG00000160214	RRP1	protein_coding	704.144	-1.1451	0.161908	-7.07255	1.52113e-12	3.72502e-11
ENSG00000163171	CDC42EP3	protein_coding	2425.38	-1.14485	0.135829	-8.42865	3.49689e-17	1.27378e-15
ENSG00000164236	ANKRD33B	protein_coding	1270.85	1.14424	0.175124	6.5339	6.40807e-11	1.31711e-09
ENSG00000185215	TNFAIP2	protein_coding	13878.9	-1.14376	0.190132	-6.01564	1.79183e-09	3.03529e-08
ENSG00000171174	RBKS	protein_coding	231.227	1.14118	0.410308	2.78127	0.00541462	0.0261696
ENSG00000117984	CTSD	protein_coding	4836.32	1.13816	0.187479	6.07086	1.27225e-09	2.18994e-08
ENSG00000230989	HSBP1	protein_coding	844.103	1.13698	0.175336	6.48456	8.89885e-11	1.79447e-09
ENSG00000090382	LYZ	protein_coding	6058.41	-1.13694	0.145186	-7.83095	4.84182e-15	1.46086e-13
ENSG00000038427	VCAN	protein_coding	7182.75	1.13685	0.400828	2.83625	0.00456461	0.0227604
ENSG00000198668	CALM1	protein_coding	2881.79	-1.13681	0.145452	-7.81571	5.46562e-15	1.63757e-13
ENSG00000091106	NLRC4	protein_coding	220.846	1.13498	0.20139	5.63576	1.74286e-08	2.59982e-07
ENSG00000102096	PIM2	protein_coding	3225.38	1.13375	0.139289	8.13954	3.96767e-16	1.33013e-14
ENSG00000107104	KANK1	protein_coding	1183.09	-1.13237	0.162041	-6.98818	2.78476e-12	6.63652e-11
ENSG00000197122	SRC	protein_coding	11763.2	-1.13144	0.129637	-8.72777	2.59738e-18	1.03578e-16
ENSG00000008513	ST3GAL1	protein_coding	4631.01	1.12892	0.148228	7.6161	2.61447e-14	7.46572e-13
ENSG00000130150	MOSPD2	protein_coding	281.737	1.12814	0.172671	6.53347	6.42644e-11	1.31919e-09
ENSG00000075223	SEMA3C	protein_coding	306.949	1.12776	0.167744	6.72313	1.77862e-11	3.88552e-10
ENSG00000178623	GPR35	protein_coding	1369.44	-1.12752	0.157271	-7.16926	7.5403e-13	1.89586e-11
ENSG00000176463	SLCO3A1	protein_coding	1036.01	-1.12673	0.126488	-8.90775	5.20778e-19	2.21483e-17
ENSG00000133321	RARRES3	protein_coding	200.586	1.12617	0.24104	4.6721	2.98129e-06	3.18889e-05
ENSG00000106635	BCL7B	protein_coding	951.2	1.1212	0.141644	7.9156	2.4607e-15	7.71549e-14
ENSG00000256235	SMIM3	protein_coding	3033.02	1.11755	0.131667	8.48772	2.10738e-17	7.83702e-16
ENSG00000127946	HIP1	protein_coding	2664.28	-1.11707	0.206613	-5.40658	6.42378e-08	8.84016e-07
ENSG00000089094	KDM2B	protein_coding	676.403	-1.11317	0.160007	-6.95701	3.47563e-12	8.17335e-11
ENSG00000014257	ACPP	protein_coding	240.185	1.1128	0.249773	4.45526	8.37913e-06	8.25574e-05
ENSG00000167202	TBC1D2B	protein_coding	558.283	-1.11118	0.135268	-8.21467	2.12748e-16	7.30053e-15
ENSG00000134802	SLC43A3	protein_coding	2473.92	-1.11014	0.119755	-9.27012	1.85933e-20	9.1767e-19
ENSG00000087589	CASS4	protein_coding	232.937	-1.107	0.262048	-4.22442	2.39553e-05	0.00021489
ENSG00000177697	CD151	protein_coding	1052.04	-1.10695	0.135442	-8.17286	3.01171e-16	1.01819e-14
ENSG00000023191	RNH1	protein_coding	2576.94	-1.1067	0.122911	-9.00411	2.17432e-19	9.79423e-18
ENSG00000118515	SGK1	protein_coding	2804.82	-1.10375	0.152812	-7.22297	5.08653e-13	1.2952e-11
ENSG00000170345	FOS	protein_coding	693.718	1.10361	0.165034	6.68716	2.27546e-11	4.89729e-10
ENSG00000117691	NENF	protein_coding	402.595	-1.10048	0.153548	-7.16701	7.66511e-13	1.92422e-11
ENSG00000072778	ACADVL	protein_coding	5612.31	-1.10024	0.115586	-9.5188	1.75196e-21	9.36976e-20
ENSG00000179583	CIITA	protein_coding	695.669	-1.10008	0.21987	-5.00333	5.63473e-07	6.72927e-06
ENSG00000139132	FGD4	protein_coding	419.511	1.09688	0.162232	6.76119	1.36861e-11	3.01451e-10
ENSG00000160255	ITGB2	protein_coding	6438.98	-1.09541	0.166865	-6.56463	5.21635e-11	1.08613e-09
ENSG00000103994	ZNF106	protein_coding	1066.53	1.09516	0.1243	8.81066	1.24413e-18	5.12754e-17
ENSG00000188211	NCR3LG1	protein_coding	2066.98	-1.09503	0.165431	-6.61927	3.60978e-11	7.60527e-10
ENSG00000108828	VAT1	protein_coding	427.668	1.09477	0.167385	6.54047	6.13258e-11	1.26514e-09
ENSG00000115956	PLEK	protein_coding	33841	-1.09196	0.14529	-7.51573	5.65921e-14	1.57112e-12
ENSG00000082397	EPB41L3	protein_coding	3316.5	1.09069	0.122224	8.92374	4.50786e-19	1.943e-17
ENSG00000197971	MBP	protein_coding	616.5	-1.08999	0.149884	-7.27222	3.53616e-13	9.20956e-12
ENSG00000118496	FBXO30	protein_coding	497.746	-1.0882	0.14353	-7.58168	3.41112e-14	9.63732e-13
ENSG00000135912	TTLL4	protein_coding	2426.14	1.08818	0.143129	7.60281	2.89778e-14	8.23061e-13
ENSG00000127951	FGL2	protein_coding	3619.89	-1.08786	0.150775	-7.21516	5.387e-13	1.36736e-11
ENSG00000277117	ICOSLG	protein_coding	380.764	-1.08723	0.215745	-5.03941	4.66972e-07	5.63574e-06
ENSG00000124788	ATXN1	protein_coding	777.118	-1.08664	0.125373	-8.66724	4.42724e-18	1.71835e-16
ENSG00000006062	MAP3K14	protein_coding	445.762	-1.08496	0.152394	-7.11944	1.08365e-12	2.69078e-11
ENSG00000138814	PPP3CA	protein_coding	204.798	-1.0846	0.172916	-6.27241	3.55512e-10	6.60278e-09
ENSG00000142227	EMP3	protein_coding	7562.7	-1.08379	0.132373	-8.18738	2.66978e-16	9.08352e-15
ENSG00000102007	PLP2	protein_coding	503.423	-1.08268	0.201005	-5.38633	7.19093e-08	9.81982e-07
ENSG00000170892	TSEN34	protein_coding	137.41	1.08249	0.206087	5.25258	1.49983e-07	1.95946e-06
ENSG00000153317	ASAP1	protein_coding	2670.09	-1.08211	0.125339	-8.63344	5.95325e-18	2.29394e-16
ENSG00000163931	TKT	protein_coding	2619.47	-1.0818	0.1503	-7.19759	6.12879e-13	1.54827e-11
ENSG00000110931	CAMKK2	protein_coding	1711.2	-1.07848	0.120811	-8.92696	4.37884e-19	1.89249e-17
ENSG00000160445	ZER1	protein_coding	646.157	-1.07756	0.177544	-6.06924	1.28518e-09	2.20507e-08
ENSG00000107874	CUEDC2	protein_coding	179.981	1.07736	0.194248	5.54634	2.91706e-08	4.22908e-07
ENSG00000177156	TALDO1	protein_coding	9350.93	-1.07698	0.106076	-10.1529	3.21818e-24	2.11777e-22
ENSG00000173486	FKBP2	protein_coding	519.681	1.07682	0.157758	6.82577	8.74559e-12	1.96419e-10
ENSG00000178896	EXOSC4	protein_coding	72.4224	1.07526	0.261347	4.11429	3.88379e-05	0.000334802
ENSG00000116717	GADD45A	protein_coding	207.321	-1.07406	0.419704	-2.55908	0.0104948	0.0456785
ENSG00000116815	CD58	protein_coding	1114.2	-1.07355	0.15376	-6.98201	2.90979e-12	6.91389e-11
ENSG00000127124	HIVEP3	protein_coding	6260.25	-1.07278	0.119965	-8.9424	3.80817e-19	1.66384e-17
ENSG00000166523	CLEC4E	protein_coding	5711.58	-1.07145	0.115635	-9.26583	1.93573e-20	9.49517e-19
ENSG00000135709	KIAA0513	protein_coding	342.077	1.07007	0.177294	6.03561	1.58368e-09	2.70562e-08
ENSG00000139117	CPNE8	protein_coding	277.721	-1.06886	0.21996	-4.85932	1.17789e-06	1.34444e-05
ENSG00000087253	LPCAT2	protein_coding	927.644	1.06851	0.193439	5.52373	3.31887e-08	4.78989e-07
ENSG00000128294	TPST2	protein_coding	343.318	-1.06816	0.159969	-6.6773	2.43389e-11	5.22421e-10
ENSG00000012660	ELOVL5	protein_coding	1981.77	1.06806	0.117348	9.10162	8.89907e-20	4.11286e-18
ENSG00000131495	NDUFA2	protein_coding	285.859	1.06756	0.173626	6.1486	7.81677e-10	1.38733e-08
ENSG00000136732	GYPC	protein_coding	164.013	1.06621	0.212439	5.01887	5.19754e-07	6.23042e-06
ENSG00000132170	PPARG	protein_coding	169.794	1.06527	0.214174	4.97385	6.56369e-07	7.75758e-06
ENSG00000078668	VDAC3	protein_coding	248.089	-1.06442	0.16586	-6.41761	1.38427e-10	2.70279e-09
ENSG00000222009	BTBD19	protein_coding	409.592	1.06354	0.166116	6.40241	1.52942e-10	2.96089e-09
ENSG00000019144	PHLDB1	protein_coding	1365.19	-1.05805	0.124933	-8.46891	2.4771e-17	9.10604e-16
ENSG00000166881	TMEM194A	protein_coding	1925.18	-1.05685	0.116194	-9.09557	9.40943e-20	4.32374e-18
ENSG00000119138	KLF9	protein_coding	253.679	-1.05627	0.192678	-5.48206	4.20413e-08	5.97053e-07
ENSG00000178104	PDE4DIP	protein_coding	6445.64	-1.05416	0.108331	-9.73084	2.22736e-22	1.29992e-20
ENSG00000103111	MON1B	protein_coding	664.676	1.05196	0.13428	7.83403	4.72464e-15	1.4282e-13
ENSG00000166484	MAPK7	protein_coding	332.261	1.05164	0.167706	6.27077	3.59256e-10	6.66458e-09
ENSG00000143772	ITPKB	protein_coding	319.547	1.05123	0.260151	4.04085	5.32583e-05	0.000446594
ENSG00000169136	ATF5	protein_coding	4234.45	-1.05093	0.340839	-3.08335	0.00204685	0.0114846
ENSG00000095485	CWF19L1	protein_coding	365.634	-1.04946	0.178951	-5.86451	4.50462e-09	7.1818e-08
ENSG00000066583	ISOC1	protein_coding	397.538	-1.04899	0.142976	-7.33683	2.18705e-13	5.80273e-12
ENSG00000197081	IGF2R	protein_coding	6124.44	-1.04714	0.106941	-9.79179	1.22117e-22	7.25936e-21
ENSG00000069493	CLEC2D	protein_coding	965.082	-1.04564	0.164807	-6.34461	2.22989e-10	4.19509e-09
ENSG00000204681	GABBR1	protein_coding	344.152	-1.04267	0.151128	-6.89925	5.2276e-12	1.21504e-10
ENSG00000187098	MITF	protein_coding	652.78	-1.04237	0.162264	-6.42387	1.32853e-10	2.60349e-09
ENSG00000021355	SERPINB1	protein_coding	7822.74	1.03981	0.151398	6.86808	6.50716e-12	1.48864e-10
ENSG00000140848	CPNE2	protein_coding	456.659	-1.03922	0.173246	-5.99849	1.99156e-09	3.35232e-08
ENSG00000067057	PFKP	protein_coding	708.776	-1.03626	0.138236	-7.49632	6.56349e-14	1.81901e-12
ENSG00000137710	RDX	protein_coding	1171.22	-1.03522	0.135376	-7.647	2.05727e-14	5.9687e-13
ENSG00000070214	SLC44A1	protein_coding	2436.2	1.03496	0.201564	5.13463	2.82693e-07	3.53167e-06
ENSG00000128284	APOL3	protein_coding	5330.79	-1.03462	0.203445	-5.08549	3.66682e-07	4.52439e-06
ENSG00000128283	CDC42EP1	protein_coding	172.791	-1.03427	0.220446	-4.69173	2.70903e-06	2.91521e-05
ENSG00000121966	CXCR4	protein_coding	932.926	1.0329	0.125684	8.21821	2.06568e-16	7.10372e-15
ENSG00000165915	SLC39A13	protein_coding	402.885	-1.03266	0.178032	-5.80043	6.61447e-09	1.03495e-07
ENSG00000165806	CASP7	protein_coding	2179.93	1.03161	0.176502	5.84473	5.07395e-09	8.03341e-08
ENSG00000111276	CDKN1B	protein_coding	556.519	1.03153	0.178794	5.76938	7.95637e-09	1.23525e-07
ENSG00000010671	BTK	protein_coding	800.136	-1.0308	0.158028	-6.5229	6.89624e-11	1.4084e-09
ENSG00000169738	DCXR	protein_coding	65.248	1.03071	0.25987	3.96627	7.30061e-05	0.000595329
ENSG00000186431	FCAR	protein_coding	420.066	1.03026	0.184465	5.58513	2.33527e-08	3.4323e-07
ENSG00000107021	TBC1D13	protein_coding	678.965	-1.0297	0.159628	-6.45062	1.11394e-10	2.2128e-09
ENSG00000146070	PLA2G7	protein_coding	4932.36	-1.02623	0.149072	-6.8841	5.81538e-12	1.33804e-10
ENSG00000101557	USP14	protein_coding	666.189	-1.02113	0.147396	-6.92779	4.27479e-12	1.00085e-10
ENSG00000123700	KCNJ2	protein_coding	4789.88	-1.02047	0.119179	-8.56251	1.10435e-17	4.18475e-16
ENSG00000136688	IL36G	protein_coding	3403	-1.01976	0.16872	-6.04414	1.50212e-09	2.57178e-08
ENSG00000075651	PLD1	protein_coding	477.793	1.01931	0.181252	5.62375	1.86851e-08	2.77948e-07
ENSG00000110852	CLEC2B	protein_coding	285.219	-1.01901	0.174891	-5.82655	5.65861e-09	8.91497e-08
ENSG00000066697	MSANTD3	protein_coding	337.63	-1.01761	0.150261	-6.77228	1.26771e-11	2.79613e-10
ENSG00000093134	VNN3	protein_coding	315.801	1.01739	0.22198	4.58326	4.57774e-06	4.74418e-05
ENSG00000004455	AK2	protein_coding	420.498	1.01711	0.15853	6.4159	1.39994e-10	2.72341e-09
ENSG00000100600	LGMN	protein_coding	1069.02	1.01696	0.192325	5.28773	1.23845e-07	1.63941e-06
ENSG00000185482	STAC3	protein_coding	89.5367	1.0155	0.237574	4.27447	1.91593e-05	0.00017679
ENSG00000163659	TIPARP	protein_coding	1765.14	1.01399	0.128737	7.87648	3.36729e-15	1.0375e-13
ENSG00000120129	DUSP1	protein_coding	7688	1.01246	0.141173	7.17176	7.40373e-13	1.86446e-11
ENSG00000102445	KIAA0226L	protein_coding	535.556	1.01224	0.219543	4.61067	4.01375e-06	4.21154e-05
ENSG00000161642	ZNF385A	protein_coding	743.896	1.0119	0.158537	6.38272	1.73971e-10	3.33171e-09
ENSG00000151748	SAV1	protein_coding	318.273	-1.01034	0.150558	-6.71059	1.93843e-11	4.2116e-10
ENSG00000119508	NR4A3	protein_coding	5888.89	-1.00875	0.156663	-6.43899	1.20271e-10	2.38026e-09
ENSG00000123066	MED13L	protein_coding	2498.66	-1.00863	0.127233	-7.92738	2.23813e-15	7.04526e-14
ENSG00000100385	IL2RB	protein_coding	300.015	1.00854	0.202306	4.98523	6.18884e-07	7.34167e-06
ENSG00000013563	DNASE1L1	protein_coding	232.134	-1.00694	0.164233	-6.13118	8.72317e-10	1.53795e-08
ENSG00000152484	USP12	protein_coding	1709.78	-1.00598	0.119408	-8.4247	3.61681e-17	1.31148e-15
ENSG00000175592	FOSL1	protein_coding	370.551	-1.00348	0.164181	-6.11203	9.83713e-10	1.72484e-08
ENSG00000136877	FPGS	protein_coding	591.441	1.00326	0.135729	7.39163	1.45044e-13	3.9113e-12
ENSG00000160209	PDXK	protein_coding	3761.91	-1.00235	0.120517	-8.31704	9.01851e-17	3.1906e-15
ENSG00000125744	RTN2	protein_coding	317.736	-1.00112	0.21031	-4.76021	1.9339e-06	2.13129e-05
ENSG00000143537	ADAM15	protein_coding	289.776	-1.00054	0.183895	-5.44081	5.30383e-08	7.40083e-07
ENSG00000077585	GPR137B	protein_coding	1955.55	-1.00029	0.121202	-8.25308	1.54368e-16	5.37798e-15

## Sheet: atRA_E.c.
Genes significantly regulated by atRA during E. coli challenge					Comparison: atRA+E.c. vs E.c.
EnsemblID	geneName	bio_type	baseMean	log2FoldChange	lfcSE	stat	pvalue	padj
ENSG00000091137	SLC26A4	protein_coding	470.833	7.81301	0.40134	19.4673	2.07893e-84	4.12746e-81
ENSG00000148344	PTGES	protein_coding	16426.5	7.45361	0.479346	15.5495	1.60273e-54	6.5272e-52
ENSG00000008056	SYN1	protein_coding	5777.41	6.65324	0.20461	32.5166	6.2045e-232	9.8546e-228
ENSG00000162496	DHRS3	protein_coding	1502.54	6.27771	0.526857	11.9154	9.839e-33	1.2021e-30
ENSG00000198959	TGM2	protein_coding	2239.87	5.98433	0.198191	30.1948	2.7719e-200	2.2013e-196
ENSG00000119514	GALNT12	protein_coding	297.071	5.08827	0.568998	8.94251	3.8044e-19	1.76682e-17
ENSG00000171811	CFAP46	protein_coding	475.571	-5.06461	0.27362	-18.5096	1.72623e-76	1.82785e-73
ENSG00000144476	ACKR3	protein_coding	496.051	4.94244	0.270659	18.2608	1.69932e-74	1.58767e-71
ENSG00000164400	CSF2	protein_coding	590.802	-4.71046	0.244153	-19.293	6.14403e-83	9.75856e-80
ENSG00000165140	FBP1	protein_coding	115.407	4.67871	0.358655	13.0451	6.77304e-39	1.12058e-36
ENSG00000184838	PRR16	protein_coding	91.3708	-4.64435	0.370013	-12.5519	3.88233e-36	5.60573e-34
ENSG00000136068	FLNB	protein_coding	3563.25	4.64371	0.178784	25.9739	9.7652e-149	5.17e-145
ENSG00000135094	SDS	protein_coding	567.664	4.53088	0.240381	18.8488	3.00612e-79	3.97885e-76
ENSG00000104368	PLAT	protein_coding	369.263	-4.13715	0.249541	-16.5791	9.87755e-62	5.2295e-59
ENSG00000108950	FAM20A	protein_coding	1052.89	4.01866	0.548223	7.33035	2.29548e-13	5.89001e-12
ENSG00000113302	IL12B	protein_coding	28087.4	-3.86426	0.457042	-8.45493	2.79254e-17	1.08445e-15
ENSG00000155926	SLA	protein_coding	7054.84	3.79318	0.176415	21.5014	1.5094e-102	3.9957e-99
ENSG00000172551	MUCL1	protein_coding	429.291	3.78762	0.272819	13.8833	8.00154e-44	1.69451e-41
ENSG00000110079	MS4A4A	protein_coding	152.969	3.69395	0.337544	10.9436	7.12963e-28	6.50804e-26
ENSG00000143839	REN	protein_coding	84.6694	3.65772	0.340781	10.7333	7.09818e-27	6.06131e-25
ENSG00000102804	TSC22D1	protein_coding	1238.11	-3.6409	0.175945	-20.6934	3.96818e-95	9.0038e-92
ENSG00000116962	NID1	protein_coding	983.019	-3.63913	0.201738	-18.0389	9.65278e-73	8.06921e-70
ENSG00000102265	TIMP1	protein_coding	193982	3.63823	0.233632	15.5725	1.11918e-54	4.67787e-52
ENSG00000089041	P2RX7	protein_coding	3026.8	-3.61969	0.161488	-22.4145	2.8399e-111	9.0212e-108
ENSG00000178996	SNX18	protein_coding	2834.25	3.61059	0.194467	18.5666	5.98549e-77	6.79053e-74
ENSG00000171631	P2RY6	protein_coding	2143.68	3.60587	0.199545	18.0705	5.44617e-73	4.80564e-70
ENSG00000078401	EDN1	protein_coding	177.805	-3.59568	0.261496	-13.7504	5.06345e-43	1.01801e-40
ENSG00000136688	IL36G	protein_coding	6180.45	-3.54179	0.438016	-8.08598	6.16651e-16	2.11083e-14
ENSG00000118596	SLC16A7	protein_coding	605.519	3.53782	0.219495	16.118	1.90684e-58	8.65323e-56
ENSG00000177575	CD163	protein_coding	2504.29	3.52991	0.21134	16.7025	1.25619e-62	7.12574e-60
ENSG00000038427	VCAN	protein_coding	6394.04	3.52855	0.186873	18.882	1.60292e-79	2.31446e-76
ENSG00000162891	IL20	protein_coding	131.469	-3.4801	0.647261	-5.37666	7.58821e-08	9.15832e-07
ENSG00000172164	SNTB1	protein_coding	514.809	3.47553	0.217466	15.9819	1.70726e-57	7.32874e-55
ENSG00000114455	HHLA2	protein_coding	302.779	-3.43998	0.253777	-13.5551	7.39063e-42	1.4492e-39
ENSG00000170458	CD14	protein_coding	7715.48	3.41604	0.148931	22.937	1.9854e-116	7.8834e-113
ENSG00000166949	SMAD3	protein_coding	2215.43	3.40033	0.201907	16.8411	1.22015e-63	7.17765e-61
ENSG00000183019	MCEMP1	protein_coding	2970.65	3.37191	0.23181	14.546	6.1937e-48	1.75669e-45
ENSG00000136695	IL36RN	protein_coding	238.619	-3.35922	0.284286	-11.8163	3.21453e-32	3.81018e-30
ENSG00000137673	MMP7	protein_coding	409.766	-3.30577	0.205001	-16.1256	1.68637e-58	7.87784e-56
ENSG00000167772	ANGPTL4	protein_coding	1683.62	3.27304	0.666646	4.90971	9.1211e-07	9.18193e-06
ENSG00000166396	SERPINB7	protein_coding	341.323	-3.24719	0.263122	-12.341	5.44963e-35	7.39799e-33
ENSG00000232810	TNF	protein_coding	81844.7	-3.2357	0.393876	-8.21503	2.12117e-16	7.58795e-15
ENSG00000186827	TNFRSF4	protein_coding	694.634	-3.22167	0.18852	-17.0892	1.78489e-65	1.23259e-62
ENSG00000183688	FAM101B	protein_coding	795.159	3.20871	0.456816	7.02409	2.1547e-12	4.86124e-11
ENSG00000110944	IL23A	protein_coding	12005.9	-3.20806	0.443512	-7.23329	4.7142e-13	1.15728e-11
ENSG00000169919	GUSB	protein_coding	752.839	3.13414	0.180295	17.3834	1.10185e-67	8.33366e-65
ENSG00000163121	NEURL3	protein_coding	426.506	-3.13055	0.503825	-6.21357	5.17957e-10	8.60956e-09
ENSG00000138670	RASGEF1B	protein_coding	4245.32	-3.10645	0.216748	-14.3321	1.37936e-46	3.71328e-44
ENSG00000100311	PDGFB	protein_coding	420.923	-3.09321	0.202341	-15.2871	9.3162e-53	3.36294e-50
ENSG00000077420	APBB1IP	protein_coding	319.85	3.08539	0.253285	12.1815	3.90058e-34	5.20613e-32
ENSG00000112149	CD83	protein_coding	21741.7	-3.0481	0.170458	-17.8818	1.63374e-71	1.29743e-68
ENSG00000197272	IL27	protein_coding	1342.75	-3.04029	0.233687	-13.0101	1.07238e-38	1.73803e-36
ENSG00000150540	HNMT	protein_coding	2276.44	3.03706	0.40216	7.55185	4.29119e-14	1.19574e-12
ENSG00000166670	MMP10	protein_coding	941.965	-3.03693	0.228616	-13.284	2.86771e-40	5.11773e-38
ENSG00000228278	ORM2	protein_coding	17.617	3.0207	0.568258	5.31573	1.06231e-07	1.25261e-06
ENSG00000150938	CRIM1	protein_coding	3610.81	-2.98223	0.18091	-16.4846	4.73584e-61	2.35061e-58
ENSG00000253276	CCDC71L	protein_coding	1712.5	2.94897	0.197412	14.9382	1.86037e-50	6.15588e-48
ENSG00000116741	RGS2	protein_coding	5067.42	2.94279	0.399319	7.36951	1.71254e-13	4.49063e-12
ENSG00000169248	CXCL11	protein_coding	805.705	-2.92727	0.226781	-12.9079	4.06053e-38	6.44934e-36
ENSG00000122641	INHBA	protein_coding	27569.1	-2.92022	0.398968	-7.31943	2.49022e-13	6.35886e-12
ENSG00000142512	SIGLEC10	protein_coding	504.764	2.91873	0.231919	12.5852	2.54848e-36	3.74792e-34
ENSG00000120436	GPR31	protein_coding	109.825	-2.89565	0.298687	-9.69457	3.17978e-22	1.87749e-20
ENSG00000137507	LRRC32	protein_coding	1108.45	2.87259	0.213517	13.4537	2.92824e-41	5.47168e-39
ENSG00000163171	CDC42EP3	protein_coding	2518.22	-2.86125	0.19848	-14.4158	4.11407e-47	1.12662e-44
ENSG00000123384	LRP1	protein_coding	1029.14	2.85046	0.234864	12.1367	6.7528e-34	8.79137e-32
ENSG00000123213	NLN	protein_coding	507.805	-2.83531	0.189933	-14.9279	2.16927e-50	7.03152e-48
ENSG00000084234	APLP2	protein_coding	21092.2	2.81299	0.151243	18.5991	3.26558e-77	3.98978e-74
ENSG00000276085	CCL3L3	protein_coding	50901.9	-2.80756	0.202949	-13.8338	1.59346e-43	3.28687e-41
ENSG00000126226	PCID2	protein_coding	2911.14	-2.80295	0.164627	-17.026	5.26479e-65	3.34483e-62
ENSG00000108702	CCL1	protein_coding	436.795	-2.79814	0.648476	-4.31495	1.59641e-05	0.000124782
ENSG00000108551	RASD1	protein_coding	86.6956	2.79584	0.308066	9.07544	1.13222e-19	5.48262e-18
ENSG00000099250	NRP1	protein_coding	1054.64	-2.78873	0.173455	-16.0776	3.66532e-58	1.61712e-55
ENSG00000171236	LRG1	protein_coding	2873.64	2.78278	0.243861	11.4114	3.66984e-30	3.86014e-28
ENSG00000113448	PDE4D	protein_coding	749.106	2.7819	0.183781	15.137	9.23378e-52	3.25911e-49
ENSG00000105851	PIK3CG	protein_coding	343.476	2.78112	0.190942	14.5653	4.66856e-48	1.34819e-45
ENSG00000166165	CKB	protein_coding	835.767	-2.76889	0.23275	-11.8964	1.23541e-32	1.49787e-30
ENSG00000106638	TBL2	protein_coding	571.702	2.75941	0.259826	10.6202	2.3997e-26	2.00602e-24
ENSG00000178789	CD300LB	protein_coding	170.313	2.75694	0.256188	10.7614	5.23873e-27	4.49766e-25
ENSG00000140968	IRF8	protein_coding	2396.23	-2.75529	0.219857	-12.5322	4.97512e-36	7.1189e-34
ENSG00000106178	CCL24	protein_coding	412.183	-2.73866	0.582952	-4.69792	2.62826e-06	2.44121e-05
ENSG00000114270	COL7A1	protein_coding	117.313	2.73132	0.272678	10.0167	1.28771e-23	8.55762e-22
ENSG00000160789	LMNA	protein_coding	884.977	-2.71684	0.159665	-17.0159	6.25634e-65	3.8219e-62
ENSG00000156966	B3GNT7	protein_coding	264.982	-2.70683	0.257276	-10.5211	6.90553e-26	5.56754e-24
ENSG00000258227	CLEC5A	protein_coding	3771.43	-2.6876	0.161607	-16.6304	4.19496e-62	2.29753e-59
ENSG00000186583	SPATC1	protein_coding	109.885	2.68447	0.27385	9.80273	1.09587e-22	6.79908e-21
ENSG00000170017	ALCAM	protein_coding	4754.18	-2.66577	0.1441	-18.4994	2.08827e-76	2.073e-73
ENSG00000117525	F3	protein_coding	4833.43	-2.6532	0.190474	-13.9295	4.19564e-44	9.51992e-42
ENSG00000149289	ZC3H12C	protein_coding	2133.01	-2.6476	0.181527	-14.5852	3.48972e-48	1.02643e-45
ENSG00000147883	CDKN2B	protein_coding	481.706	-2.63958	0.178263	-14.8073	1.3148e-49	4.01597e-47
ENSG00000078124	ACER3	protein_coding	477.493	2.63464	0.184764	14.2595	3.9132e-46	9.86561e-44
ENSG00000171522	PTGER4	protein_coding	822.986	-2.61917	0.183338	-14.286	2.67468e-46	6.85194e-44
ENSG00000204634	TBC1D8	protein_coding	550.81	2.61716	0.173457	15.0882	1.93633e-51	6.68583e-49
ENSG00000166446	CDYL2	protein_coding	820.313	2.59993	0.169686	15.322	5.44985e-53	2.03269e-50
ENSG00000276070	CCL4L1	protein_coding	118134	-2.58772	0.181031	-14.2944	2.37183e-46	6.27863e-44
ENSG00000111885	MAN1A1	protein_coding	812.43	2.58402	0.173224	14.9172	2.54783e-50	8.09343e-48
ENSG00000158517	NCF1	protein_coding	792.281	-2.58043	0.449092	-5.74587	9.14469e-09	1.29568e-07
ENSG00000271605	MILR1	protein_coding	298.265	2.56982	0.213533	12.0348	2.33265e-33	2.91728e-31
ENSG00000165802	NSMF	protein_coding	677.441	-2.56713	0.202236	-12.6937	6.40559e-37	9.59811e-35
ENSG00000167850	CD300C	protein_coding	355.136	2.56382	0.236558	10.838	2.27377e-27	2.01755e-25
ENSG00000186891	TNFRSF18	protein_coding	416.389	-2.56048	0.188951	-13.5511	7.81046e-42	1.51285e-39
ENSG00000185897	FFAR3	protein_coding	145.622	2.55571	0.3097	8.2522	1.55499e-16	5.65168e-15
ENSG00000180530	NRIP1	protein_coding	1706.92	2.55188	0.189371	13.4756	2.17757e-41	4.16702e-39
ENSG00000001084	GCLC	protein_coding	396.919	-2.54672	0.199876	-12.7415	3.47671e-37	5.30967e-35
ENSG00000119714	GPR68	protein_coding	120.505	-2.54665	0.333136	-7.64446	2.09831e-14	6.12638e-13
ENSG00000111186	WNT5B	protein_coding	677.646	-2.54562	0.228443	-11.1433	7.71677e-29	7.38346e-27
ENSG00000182885	ADGRG3	protein_coding	1308.32	2.54454	0.535375	4.75281	2.00606e-06	1.89656e-05
ENSG00000178860	MSC	protein_coding	3732.28	-2.5368	0.222996	-11.376	5.50585e-30	5.71564e-28
ENSG00000198435	NRARP	protein_coding	74.2901	-2.52153	0.358773	-7.02821	2.09203e-12	4.74004e-11
ENSG00000136244	IL6	protein_coding	169541	-2.51803	0.223646	-11.259	2.09047e-29	2.11484e-27
ENSG00000019169	MARCO	protein_coding	2641.97	2.51691	0.446974	5.631	1.7917e-08	2.39744e-07
ENSG00000172575	RASGRP1	protein_coding	776.571	-2.48174	0.200224	-12.3948	2.78739e-35	3.88353e-33
ENSG00000111424	VDR	protein_coding	2100.23	2.47971	0.167332	14.8191	1.10273e-49	3.43425e-47
ENSG00000125657	TNFSF9	protein_coding	1005.71	-2.47904	0.433182	-5.72286	1.04748e-08	1.46196e-07
ENSG00000261371	PECAM1	protein_coding	625.452	2.47825	0.235344	10.5303	6.26018e-26	5.07298e-24
ENSG00000134686	PHC2	protein_coding	2269.67	2.47521	0.159847	15.4849	4.38871e-54	1.70014e-51
ENSG00000169245	CXCL10	protein_coding	3222.85	-2.47462	0.224165	-11.0392	2.47105e-28	2.30869e-26
ENSG00000139410	SDSL	protein_coding	186.526	2.47368	0.284432	8.69692	3.41009e-18	1.45208e-16
ENSG00000071073	MGAT4A	protein_coding	330.339	2.45983	0.238141	10.3293	5.19411e-25	3.89142e-23
ENSG00000164266	SPINK1	protein_coding	321.238	-2.45225	0.225154	-10.8914	1.26638e-27	1.13638e-25
ENSG00000181026	AEN	protein_coding	601.188	-2.44584	0.237654	-10.2916	7.68914e-25	5.60214e-23
ENSG00000140859	KIFC3	protein_coding	1654.54	2.43909	0.157098	15.526	2.31496e-54	9.19215e-52
ENSG00000203747	FCGR3A	protein_coding	290.967	2.43482	0.236654	10.2885	7.93911e-25	5.75785e-23
ENSG00000163082	SGPP2	protein_coding	8043.39	-2.43162	0.166221	-14.6289	1.83811e-48	5.50845e-46
ENSG00000198624	CCDC69	protein_coding	399.7	2.42924	0.220099	11.037	2.53359e-28	2.35328e-26
ENSG00000076604	TRAF4	protein_coding	735.776	-2.42445	0.234113	-10.3559	3.93392e-25	2.98959e-23
ENSG00000168734	PKIG	protein_coding	407.112	-2.42014	0.229601	-10.5406	5.61232e-26	4.57131e-24
ENSG00000165959	CLMN	protein_coding	184.449	2.41896	0.261466	9.25151	2.21347e-20	1.14145e-18
ENSG00000105520	LPPR2	protein_coding	261.04	2.41761	0.260059	9.29639	1.45294e-20	7.61618e-19
ENSG00000125735	TNFSF14	protein_coding	434.751	-2.41731	0.202377	-11.9445	6.93299e-33	8.53617e-31
ENSG00000226979	LTA	protein_coding	82.9263	-2.41006	0.286281	-8.4185	3.81338e-17	1.47367e-15
ENSG00000174485	DENND4A	protein_coding	1430.12	-2.40444	0.184744	-13.015	1.0058e-38	1.64693e-36
ENSG00000171791	BCL2	protein_coding	229.989	-2.39825	0.216646	-11.0699	1.75671e-28	1.65099e-26
ENSG00000205856	C22orf42	protein_coding	78.4081	-2.39032	0.617419	-3.87148	0.000108178	0.00069506
ENSG00000091106	NLRC4	protein_coding	456.458	2.38939	0.494018	4.83665	1.32044e-06	1.2954e-05
ENSG00000135365	PHF21A	protein_coding	424.863	2.38247	0.185148	12.8679	6.82542e-38	1.05251e-35
ENSG00000123338	NCKAP1L	protein_coding	1637.91	2.38119	0.173055	13.7597	4.45123e-43	9.06397e-41
ENSG00000158457	TSPAN33	protein_coding	1719.92	-2.38062	0.207827	-11.4548	2.22508e-30	2.37188e-28
ENSG00000168495	POLR3D	protein_coding	343.48	-2.36739	0.217084	-10.9054	1.08574e-27	9.85421e-26
ENSG00000138755	CXCL9	protein_coding	267.4	-2.36517	0.270605	-8.7403	2.32488e-18	1.00616e-16
ENSG00000178573	MAF	protein_coding	442.084	2.36036	0.205395	11.4918	1.44988e-30	1.55598e-28
ENSG00000178726	THBD	protein_coding	1573.04	2.36015	0.529107	4.46063	8.17192e-06	6.81694e-05
ENSG00000141298	SSH2	protein_coding	790.063	2.3523	0.169026	13.9168	5.00659e-44	1.12e-41
ENSG00000158825	CDA	protein_coding	94.796	2.34143	0.320299	7.31014	2.66872e-13	6.73884e-12
ENSG00000277632	CCL3	protein_coding	186389	-2.2811	0.193431	-11.7929	4.24783e-32	4.99765e-30
ENSG00000139725	RHOF	protein_coding	804.487	-2.27819	0.164649	-13.8366	1.53271e-43	3.20317e-41
ENSG00000181790	ADGRB1	protein_coding	775.944	-2.26246	0.168486	-13.4282	4.13478e-41	7.63636e-39
ENSG00000110046	ATG2A	protein_coding	877.53	2.26232	0.16562	13.6597	1.76694e-42	3.50804e-40
ENSG00000136720	HS6ST1	protein_coding	518.685	2.25978	0.229239	9.85775	6.34577e-23	4.0316e-21
ENSG00000182022	CHST15	protein_coding	6075.69	2.2563	0.216268	10.4329	1.75489e-25	1.38671e-23
ENSG00000197386	HTT	protein_coding	999.539	2.25398	0.19246	11.7114	1.11414e-31	1.264e-29
ENSG00000090104	RGS1	protein_coding	853.639	-2.24325	0.161226	-13.9137	5.23195e-44	1.15415e-41
ENSG00000275385	CCL18	protein_coding	254.31	-2.2432	0.192392	-11.6595	2.05157e-31	2.29887e-29
ENSG00000181577	C6orf223	protein_coding	424.563	2.24197	0.205775	10.8952	1.21448e-27	1.096e-25
ENSG00000075618	FSCN1	protein_coding	906.337	-2.24127	0.233919	-9.5814	9.57367e-22	5.48948e-20
ENSG00000135272	MDFIC	protein_coding	858.928	-2.2292	0.156689	-14.227	6.2329e-46	1.54683e-43
ENSG00000007350	TKTL1	protein_coding	67.391	2.22677	0.309974	7.18374	6.78274e-13	1.62244e-11
ENSG00000166501	PRKCB	protein_coding	1578.58	2.22478	0.159132	13.9807	2.045e-44	4.77657e-42
ENSG00000103365	GGA2	protein_coding	942.794	2.21668	0.188069	11.7865	4.5811e-32	5.35012e-30
ENSG00000113657	DPYSL3	protein_coding	712.094	-2.21625	0.223958	-9.89582	4.34039e-23	2.80237e-21
ENSG00000035681	NSMAF	protein_coding	3760.17	-2.20298	0.156196	-14.104	3.59049e-45	8.64056e-43
ENSG00000134321	RSAD2	protein_coding	11298.7	-2.20162	0.225392	-9.76799	1.54485e-22	9.47371e-21
ENSG00000069493	CLEC2D	protein_coding	627.381	-2.20157	0.193844	-11.3574	6.8119e-30	6.98021e-28
ENSG00000115226	FNDC4	protein_coding	116.399	-2.18796	0.244156	-8.96131	3.20831e-19	1.51209e-17
ENSG00000141252	VPS53	protein_coding	904.968	2.18002	0.184426	11.8205	3.05692e-32	3.67826e-30
ENSG00000185339	TCN2	protein_coding	399.938	2.1766	0.228257	9.53571	1.4886e-21	8.3546e-20
ENSG00000142347	MYO1F	protein_coding	3940.06	2.17533	0.186574	11.6594	2.05528e-31	2.29887e-29
ENSG00000122877	EGR2	protein_coding	412.903	-2.16992	0.587872	-3.69115	0.000223246	0.00133452
ENSG00000107104	KANK1	protein_coding	6188.49	-2.15932	0.143879	-15.0079	6.51875e-51	2.20292e-48
ENSG00000153898	MCOLN2	protein_coding	3119.76	-2.15698	0.152778	-14.1184	2.92627e-45	7.15045e-43
ENSG00000024862	CCDC28A	protein_coding	106.302	2.15657	0.266813	8.08269	6.33541e-16	2.16399e-14
ENSG00000140563	MCTP2	protein_coding	788.105	2.15603	0.207919	10.3696	3.4106e-25	2.64247e-23
ENSG00000099785	MARCH2	protein_coding	1112.17	2.15128	0.22981	9.36109	7.89178e-21	4.24899e-19
ENSG00000070540	WIPI1	protein_coding	147.176	2.14476	0.231615	9.26004	2.04359e-20	1.06073e-18
ENSG00000141682	PMAIP1	protein_coding	1925.68	-2.1422	0.159194	-13.4566	2.81635e-41	5.32525e-39
ENSG00000175567	UCP2	protein_coding	1894.99	2.13366	0.169976	12.5527	3.84064e-36	5.59641e-34
ENSG00000104823	ECH1	protein_coding	185.372	2.13229	0.255138	8.35739	6.41219e-17	2.41339e-15
ENSG00000166016	ABTB2	protein_coding	3232.39	-2.12695	0.161445	-13.1744	1.23187e-39	2.15009e-37
ENSG00000163661	PTX3	protein_coding	12198.5	-2.12411	0.205979	-10.3123	6.20305e-25	4.58247e-23
ENSG00000135929	CYP27A1	protein_coding	4432.71	2.12411	0.55605	3.81999	0.000133458	0.000838495
ENSG00000164163	ABCE1	protein_coding	247.819	-2.11923	0.23847	-8.88674	6.29272e-19	2.8475e-17
ENSG00000143153	ATP1B1	protein_coding	191.589	-2.11746	0.491938	-4.30431	1.67504e-05	0.000130224
ENSG00000171453	POLR1C	protein_coding	193.509	-2.11554	0.2408	-8.78547	1.55717e-18	6.88926e-17
ENSG00000196878	LAMB3	protein_coding	9273.37	2.11193	0.147798	14.2893	2.55273e-46	6.64671e-44
ENSG00000162892	IL24	protein_coding	351.943	-2.11086	0.538717	-3.9183	8.91742e-05	0.000586482
ENSG00000167566	NCKAP5L	protein_coding	298.953	2.11011	0.214924	9.81796	9.42351e-23	5.89266e-21
ENSG00000175066	GK5	protein_coding	1678.3	2.10648	0.151645	13.8909	7.1972e-44	1.54477e-41
ENSG00000131355	ADGRE3	protein_coding	140.265	2.10399	0.260624	8.0729	6.86504e-16	2.32489e-14
ENSG00000015285	WAS	protein_coding	1013	2.10105	0.169612	12.3874	3.05859e-35	4.22431e-33
ENSG00000159363	ATP13A2	protein_coding	362.524	2.09503	0.239068	8.76334	1.89541e-18	8.33929e-17
ENSG00000274736	CCL23	protein_coding	3371.29	2.09214	0.398746	5.24681	1.54758e-07	1.79156e-06
ENSG00000124942	AHNAK	protein_coding	4115.11	-2.09184	0.188653	-11.0883	1.42969e-28	1.35165e-26
ENSG00000148840	PPRC1	protein_coding	718.637	-2.09079	0.213322	-9.80109	1.11381e-22	6.8835e-21
ENSG00000275302	CCL4	protein_coding	210384	-2.09028	0.180985	-11.5495	7.42597e-31	8.07854e-29
ENSG00000103811	CTSH	protein_coding	2780.63	2.08712	0.203631	10.2495	1.18988e-24	8.4748e-23
ENSG00000182578	CSF1R	protein_coding	2605.92	2.0861	0.159165	13.1066	3.02001e-39	5.10286e-37
ENSG00000135842	FAM129A	protein_coding	12938.1	-2.08425	0.14956	-13.9358	3.83758e-44	8.83367e-42
ENSG00000136943	CTSV	protein_coding	181.871	2.08399	0.306424	6.80101	1.03887e-11	2.18707e-10
ENSG00000142224	IL19	protein_coding	390.266	-2.0723	0.18487	-11.2095	3.66412e-29	3.61473e-27
ENSG00000164929	BAALC	protein_coding	436.987	-2.06331	0.241	-8.56144	1.11469e-17	4.55133e-16
ENSG00000057252	SOAT1	protein_coding	601.79	2.05466	0.175268	11.723	9.72197e-32	1.11894e-29
ENSG00000103888	CEMIP	protein_coding	2137.99	2.0514	0.438827	4.67473	2.94336e-06	2.6976e-05
ENSG00000106780	MEGF9	protein_coding	1123.39	2.04474	0.18827	10.8607	1.77435e-27	1.58326e-25
ENSG00000148459	PDSS1	protein_coding	103.06	-2.04176	0.243545	-8.3835	5.13762e-17	1.95217e-15
ENSG00000162897	FCAMR	protein_coding	319.388	2.03491	0.533604	3.81352	0.000136999	0.000858706
ENSG00000070214	SLC44A1	protein_coding	1820.39	2.02726	0.183965	11.0198	3.06727e-28	2.83241e-26
ENSG00000172725	CORO1B	protein_coding	264.641	2.02058	0.195541	10.3333	4.98295e-25	3.76877e-23
ENSG00000196611	MMP1	protein_coding	317.217	-2.02025	0.59503	-3.3952	0.000685783	0.00358889
ENSG00000143333	RGS16	protein_coding	573.389	-2.01764	0.210837	-9.56964	1.07275e-21	6.10699e-20
ENSG00000118242	MREG	protein_coding	403.311	-2.0021	0.178955	-11.1877	4.68177e-29	4.53418e-27
ENSG00000136826	KLF4	protein_coding	610.723	-2.00192	0.210906	-9.492	2.26648e-21	1.24133e-19
ENSG00000205189	ZBTB10	protein_coding	705.025	-2.00073	0.164725	-12.1459	6.03311e-34	7.98533e-32
ENSG00000175003	SLC22A1	protein_coding	117.392	-1.99914	0.322015	-6.20822	5.3589e-10	8.88935e-09
ENSG00000186480	INSIG1	protein_coding	28151.7	-1.98724	0.151025	-13.1584	1.52337e-39	2.62996e-37
ENSG00000135632	SMYD5	protein_coding	138.068	-1.98476	0.299132	-6.63506	3.24366e-11	6.44794e-10
ENSG00000215114	UBXN2B	protein_coding	209.57	1.98409	0.217158	9.13664	6.44244e-20	3.20769e-18
ENSG00000160193	WDR4	protein_coding	116.879	-1.98081	0.236507	-8.37527	5.50971e-17	2.08856e-15
ENSG00000170113	NIPA1	protein_coding	411.983	-1.97657	0.190791	-10.3599	3.77451e-25	2.88224e-23
ENSG00000119979	FAM45A	protein_coding	183.742	1.97435	0.219374	8.99992	2.25887e-19	1.07741e-17
ENSG00000176595	KBTBD11	protein_coding	304.243	1.96505	0.223606	8.788	1.5225e-18	6.75843e-17
ENSG00000064886	CHI3L2	protein_coding	423.134	1.96495	0.19782	9.93301	2.99095e-23	1.94694e-21
ENSG00000138166	DUSP5	protein_coding	7140.66	-1.95568	0.15963	-12.2513	1.65272e-34	2.22459e-32
ENSG00000109436	TBC1D9	protein_coding	3761.61	-1.95275	0.147712	-13.2199	6.73255e-40	1.18815e-37
ENSG00000125355	TMEM255A	protein_coding	208.515	-1.9494	0.209209	-9.31793	1.18632e-20	6.32291e-19
ENSG00000125810	CD93	protein_coding	16347.4	1.94841	0.41218	4.7271	2.27748e-06	2.1379e-05
ENSG00000185033	SEMA4B	protein_coding	2588.74	1.94779	0.410612	4.74363	2.09918e-06	1.97753e-05
ENSG00000095370	SH2D3C	protein_coding	136.951	1.9444	0.239684	8.11234	4.96555e-16	1.70341e-14
ENSG00000084734	GCKR	protein_coding	687.152	-1.93988	0.203026	-9.55484	1.23777e-21	6.99625e-20
ENSG00000167851	CD300A	protein_coding	108.914	1.93507	0.305794	6.328	2.48361e-10	4.3444e-09
ENSG00000132965	ALOX5AP	protein_coding	1513.16	1.93489	0.170913	11.3209	1.03403e-29	1.05278e-27
ENSG00000113070	HBEGF	protein_coding	1824.2	1.93356	0.178467	10.8343	2.36822e-27	2.06672e-25
ENSG00000109062	SLC9A3R1	protein_coding	258.073	1.92884	0.193917	9.94672	2.60643e-23	1.70362e-21
ENSG00000163811	WDR43	protein_coding	203.55	-1.92792	0.250881	-7.6846	1.53474e-14	4.51412e-13
ENSG00000001561	ENPP4	protein_coding	335.322	-1.92458	0.192975	-9.97325	1.99592e-23	1.30996e-21
ENSG00000126561	STAT5A	protein_coding	7031.56	-1.91778	0.164839	-11.6342	2.76052e-31	3.0661e-29
ENSG00000158828	PINK1	protein_coding	233.711	1.9174	0.209258	9.16285	5.05448e-20	2.5325e-18
ENSG00000115738	ID2	protein_coding	3649.27	-1.91641	0.158599	-12.0834	1.29322e-33	1.63018e-31
ENSG00000123685	BATF3	protein_coding	1170.68	1.91557	0.235737	8.12591	4.44004e-16	1.53641e-14
ENSG00000104763	ASAH1	protein_coding	1269.91	1.90743	0.195486	9.75737	1.71551e-22	1.03602e-20
ENSG00000116260	QSOX1	protein_coding	2667.83	1.90509	0.226618	8.40663	4.21977e-17	1.615e-15
ENSG00000117592	PRDX6	protein_coding	918.143	1.905	0.219061	8.69619	3.43206e-18	1.45752e-16
ENSG00000174799	CEP135	protein_coding	1127.38	-1.89754	0.183809	-10.3234	5.52059e-25	4.1166e-23
ENSG00000124102	PI3	protein_coding	351.399	-1.89614	0.240786	-7.87483	3.4122e-15	1.08827e-13
ENSG00000164949	GEM	protein_coding	322.668	-1.89518	0.258123	-7.34215	2.10184e-13	5.42822e-12
ENSG00000140961	OSGIN1	protein_coding	715.751	-1.89453	0.163198	-11.6088	3.72005e-31	4.10316e-29
ENSG00000123700	KCNJ2	protein_coding	5989.42	-1.8908	0.18408	-10.2716	9.46292e-25	6.80089e-23
ENSG00000102962	CCL22	protein_coding	2383.95	-1.88408	0.165683	-11.3716	5.79187e-30	5.97352e-28
ENSG00000175592	FOSL1	protein_coding	326.33	-1.88293	0.187216	-10.0575	8.51222e-24	5.75317e-22
ENSG00000139211	AMIGO2	protein_coding	227.679	-1.88258	0.257264	-7.31768	2.52304e-13	6.42203e-12
ENSG00000116701	NCF2	protein_coding	10380.6	-1.8803	0.147787	-12.723	4.40391e-37	6.66164e-35
ENSG00000115008	IL1A	protein_coding	64938.6	-1.87964	0.221519	-8.48522	2.15318e-17	8.46507e-16
ENSG00000078081	LAMP3	protein_coding	2999.08	-1.87594	0.166838	-11.2441	2.47629e-29	2.45818e-27
ENSG00000101888	NXT2	protein_coding	987.46	-1.86919	0.177171	-10.5502	5.06868e-26	4.14979e-24
ENSG00000112715	VEGFA	protein_coding	7725.23	1.86883	0.161519	11.5703	5.82724e-31	6.38304e-29
ENSG00000048162	NOP16	protein_coding	178.538	-1.86466	0.248859	-7.49285	6.73926e-14	1.85511e-12
ENSG00000178385	PLEKHM3	protein_coding	703.238	-1.8645	0.196525	-9.48732	2.37051e-21	1.29384e-19
ENSG00000135636	DYSF	protein_coding	536.524	1.86435	0.481302	3.87354	0.000107264	0.000690051
ENSG00000253831	ETV3L	protein_coding	321.133	-1.86025	0.193733	-9.60215	7.82916e-22	4.52184e-20
ENSG00000144749	LRIG1	protein_coding	443.175	-1.85444	0.173609	-10.6817	1.23949e-26	1.05277e-24
ENSG00000106991	ENG	protein_coding	7969.52	1.85242	0.177398	10.4421	1.59184e-25	1.26416e-23
ENSG00000105447	GRWD1	protein_coding	335.139	-1.84832	0.200809	-9.20436	3.43716e-20	1.74976e-18
ENSG00000188211	NCR3LG1	protein_coding	1876.99	-1.84724	0.179332	-10.3006	6.9988e-25	5.14639e-23
ENSG00000137877	SPTBN5	protein_coding	424.068	1.84611	0.197343	9.35482	8.37439e-21	4.4936e-19
ENSG00000099308	MAST3	protein_coding	316.838	1.84332	0.189968	9.70331	2.91873e-22	1.72978e-20
ENSG00000085831	TTC39A	protein_coding	59.0925	-1.84251	0.364172	-5.05945	4.20466e-07	4.50321e-06
ENSG00000134215	VAV3	protein_coding	250.339	1.84167	0.222152	8.29013	1.13123e-16	4.16876e-15
ENSG00000145555	MYO10	protein_coding	1065.98	-1.83134	0.186214	-9.83461	7.98728e-23	5.0143e-21
ENSG00000257335	MGAM	protein_coding	1552.22	-1.82671	0.200573	-9.10745	8.43373e-20	4.10899e-18
ENSG00000164104	HMGB2	protein_coding	197.559	1.82291	0.229661	7.9374	2.06456e-15	6.69211e-14
ENSG00000111537	IFNG	protein_coding	170.789	-1.82068	0.292997	-6.21399	5.16543e-10	8.59985e-09
ENSG00000247596	TWF2	protein_coding	269.375	1.81943	0.213808	8.50964	1.74468e-17	6.99767e-16
ENSG00000130222	GADD45G	protein_coding	46.2873	-1.81276	0.359801	-5.03823	4.69845e-07	4.99836e-06
ENSG00000130775	THEMIS2	protein_coding	2999.69	1.81071	0.174736	10.3626	3.66977e-25	2.8158e-23
ENSG00000131069	ACSS2	protein_coding	337.4	1.80686	0.194355	9.29672	1.4485e-20	7.61618e-19
ENSG00000106341	PPP1R17	protein_coding	1957.17	1.8053	0.215639	8.37183	5.67286e-17	2.14529e-15
ENSG00000134780	DAGLA	protein_coding	364.657	-1.80375	0.177023	-10.1894	2.2118e-24	1.53406e-22
ENSG00000141076	CIRH1A	protein_coding	243.553	-1.79412	0.201598	-8.89948	5.61088e-19	2.55351e-17
ENSG00000105612	DNASE2	protein_coding	52.3876	1.78899	0.331845	5.39103	7.00549e-08	8.50364e-07
ENSG00000175591	P2RY2	protein_coding	362.384	1.78128	0.211871	8.40735	4.19361e-17	1.60887e-15
ENSG00000139842	CUL4A	protein_coding	3804.14	-1.77995	0.142997	-12.4474	1.44428e-35	2.04816e-33
ENSG00000089094	KDM2B	protein_coding	768.113	-1.77984	0.182879	-9.73234	2.19492e-22	1.31555e-20
ENSG00000168246	UBTD2	protein_coding	1351.83	-1.77963	0.18138	-9.81161	1.00354e-22	6.25066e-21
ENSG00000132405	TBC1D14	protein_coding	756.928	1.77487	0.181813	9.76205	1.63808e-22	9.96845e-21
ENSG00000173391	OLR1	protein_coding	6764.15	1.76475	0.197076	8.95466	3.40788e-19	1.6014e-17
ENSG00000152558	TMEM123	protein_coding	9842.7	-1.76421	0.161039	-10.9552	6.27656e-28	5.76247e-26
ENSG00000162413	KLHL21	protein_coding	412.539	-1.76159	0.231103	-7.62256	2.48697e-14	7.15588e-13
ENSG00000115956	PLEK	protein_coding	23307.4	-1.76061	0.169778	-10.3701	3.39183e-25	2.6408e-23
ENSG00000137547	MRPL15	protein_coding	131.63	-1.75739	0.241559	-7.27518	3.45957e-13	8.63969e-12
ENSG00000185043	CIB1	protein_coding	736.348	1.75579	0.168944	10.3927	2.67586e-25	2.10399e-23
ENSG00000141101	NOB1	protein_coding	69.4853	-1.75551	0.292586	-5.99998	1.97339e-09	3.06686e-08
ENSG00000137710	RDX	protein_coding	913.621	-1.74507	0.161043	-10.8361	2.32271e-27	2.03821e-25
ENSG00000183337	BCOR	protein_coding	650.622	-1.74403	0.173644	-10.0437	9.79182e-24	6.5346e-22
ENSG00000160214	RRP1	protein_coding	506.939	-1.74193	0.218254	-7.98121	1.44904e-15	4.75519e-14
ENSG00000184221	OLIG1	protein_coding	124.867	-1.73665	0.306367	-5.66854	1.44023e-08	1.96691e-07
ENSG00000121594	CD80	protein_coding	1891.18	-1.73637	0.178315	-9.73768	2.0826e-22	1.25295e-20
ENSG00000177706	FAM20C	protein_coding	548.426	1.73544	0.190519	9.10897	8.31674e-20	4.06445e-18
ENSG00000119139	TJP2	protein_coding	1453.67	-1.73119	0.163214	-10.6069	2.7673e-26	2.30121e-24
ENSG00000074370	ATP2A3	protein_coding	608.787	1.7262	0.233401	7.39582	1.40534e-13	3.71399e-12
ENSG00000178175	ZNF366	protein_coding	136.647	-1.71917	0.266328	-6.45509	1.08154e-10	1.9905e-09
ENSG00000157212	PAXIP1	protein_coding	511.104	-1.71908	0.184809	-9.30195	1.37892e-20	7.27621e-19
ENSG00000172530	BANP	protein_coding	1149.52	-1.71736	0.177869	-9.65522	4.67157e-22	2.71789e-20
ENSG00000012779	ALOX5	protein_coding	518.974	1.71687	0.241096	7.12112	1.0705e-12	2.51148e-11
ENSG00000112578	BYSL	protein_coding	100.057	-1.71663	0.254384	-6.74817	1.49719e-11	3.10037e-10
ENSG00000164733	CTSB	protein_coding	22786.5	1.7164	0.175647	9.77189	1.48647e-22	9.15103e-21
ENSG00000188603	CLN3	protein_coding	187.665	-1.71389	0.214566	-7.98769	1.37495e-15	4.53079e-14
ENSG00000158104	HPD	protein_coding	76.5855	-1.71337	0.367156	-4.66661	3.06208e-06	2.79913e-05
ENSG00000075790	BCAP29	protein_coding	454.367	1.71229	0.249167	6.87206	6.3281e-12	1.36376e-10
ENSG00000136960	ENPP2	protein_coding	689.24	1.7119	0.189752	9.0218	1.85027e-19	8.9054e-18
ENSG00000172724	CCL19	protein_coding	171.178	-1.70516	0.233188	-7.31237	2.62471e-13	6.65702e-12
ENSG00000135047	CTSL	protein_coding	53628.2	1.70382	0.220855	7.71462	1.21346e-14	3.62281e-13
ENSG00000130830	MPP1	protein_coding	3241.71	1.69099	0.146498	11.5428	8.03003e-31	8.67626e-29
ENSG00000164134	NAA15	protein_coding	444.391	-1.69088	0.20842	-8.11281	4.94607e-16	1.7004e-14
ENSG00000166881	TMEM194A	protein_coding	852.298	-1.69025	0.197461	-8.55993	1.12938e-17	4.59947e-16
ENSG00000184371	CSF1	protein_coding	590.689	-1.68596	0.214366	-7.86487	3.69494e-15	1.17373e-13
ENSG00000113749	HRH2	protein_coding	173.095	1.68009	0.26041	6.45173	1.10581e-10	2.02813e-09
ENSG00000119655	NPC2	protein_coding	2675.77	1.67971	0.159938	10.5023	8.42943e-26	6.76185e-24
ENSG00000101331	CCM2L	protein_coding	505.131	1.67817	0.179502	9.34903	8.84548e-21	4.73039e-19
ENSG00000164088	PPM1M	protein_coding	275.161	1.67633	0.262333	6.39009	1.65783e-10	2.97194e-09
ENSG00000101017	CD40	protein_coding	3701.14	-1.67621	0.191537	-8.7514	2.1073e-18	9.16992e-17
ENSG00000151012	SLC7A11	protein_coding	22858	-1.67558	0.18244	-9.18426	4.14362e-20	2.09596e-18
ENSG00000120708	TGFBI	protein_coding	1286.67	1.67549	0.229888	7.28826	3.13982e-13	7.86588e-12
ENSG00000136371	MTHFS	protein_coding	57.6333	1.67505	0.327739	5.11092	3.20589e-07	3.47816e-06
ENSG00000129355	CDKN2D	protein_coding	199.896	1.67454	0.238437	7.02297	2.17207e-12	4.88653e-11
ENSG00000138621	PPCDC	protein_coding	197.366	-1.6676	0.210689	-7.91499	2.47268e-15	7.96623e-14
ENSG00000188157	AGRN	protein_coding	1368.78	-1.66694	0.186612	-8.93262	4.16029e-19	1.92087e-17
ENSG00000187116	LILRA5	protein_coding	16981.8	1.66457	0.404782	4.11227	3.9179e-05	0.000282341
ENSG00000131203	IDO1	protein_coding	18619.9	-1.66457	0.174148	-9.55835	1.19648e-21	6.78704e-20
ENSG00000008118	CAMK1G	protein_coding	117.009	-1.66219	0.253412	-6.55925	5.40804e-11	1.04369e-09
ENSG00000113580	NR3C1	protein_coding	5056.62	-1.65982	0.156903	-10.5786	3.74484e-26	3.08183e-24
ENSG00000229314	ORM1	protein_coding	96.392	1.65876	0.604151	2.74561	0.00603993	0.0231776
ENSG00000145685	LHFPL2	protein_coding	4987.87	-1.6557	0.171032	-9.68066	3.64365e-22	2.14341e-20
ENSG00000132589	FLOT2	protein_coding	627.536	1.65413	0.245833	6.72865	1.71243e-11	3.5095e-10
ENSG00000110011	DNAJC4	protein_coding	99.658	1.65378	0.283577	5.83185	5.48151e-09	8.00209e-08
ENSG00000103994	ZNF106	protein_coding	1255.77	1.65048	0.166969	9.88499	4.8364e-23	3.09744e-21
ENSG00000164136	IL15	protein_coding	374.649	-1.64588	0.198624	-8.28642	1.16708e-16	4.29091e-15
ENSG00000119922	IFIT2	protein_coding	8880.45	-1.64582	0.199999	-8.22912	1.88592e-16	6.79231e-15
ENSG00000160818	GPATCH4	protein_coding	155.829	-1.64421	0.223774	-7.34765	2.01719e-13	5.21809e-12
ENSG00000149557	FEZ1	protein_coding	400.325	-1.64306	0.191883	-8.56281	1.10151e-17	4.50911e-16
ENSG00000157483	MYO1E	protein_coding	542.593	-1.64037	0.199535	-8.22096	2.01885e-16	7.23823e-15
ENSG00000112062	MAPK14	protein_coding	381.661	1.63981	0.244675	6.70202	2.05559e-11	4.18039e-10
ENSG00000173926	MARCH3	protein_coding	255.422	1.63924	0.225947	7.25495	4.01815e-13	9.95635e-12
ENSG00000108342	CSF3	protein_coding	21040.4	-1.6386	0.170158	-9.6299	5.97861e-22	3.46563e-20
ENSG00000107968	MAP3K8	protein_coding	14863	-1.63805	0.18695	-8.76197	1.91874e-18	8.41861e-17
ENSG00000139278	GLIPR1	protein_coding	888.493	-1.63459	0.17215	-9.49512	2.19955e-21	1.20884e-19
ENSG00000127084	FGD3	protein_coding	749.885	1.63395	0.162181	10.0749	7.13547e-24	4.86406e-22
ENSG00000023909	GCLM	protein_coding	839.155	-1.63344	0.194191	-8.41153	4.04701e-17	1.55639e-15
ENSG00000151748	SAV1	protein_coding	611.419	-1.6322	0.185132	-8.81645	1.18147e-18	5.30094e-17
ENSG00000119508	NR4A3	protein_coding	2943.01	-1.63145	0.194384	-8.39292	4.74198e-17	1.8105e-15
ENSG00000121807	CCR2	protein_coding	158.211	1.6297	0.284675	5.72479	1.03563e-08	1.44797e-07
ENSG00000198189	HSD17B11	protein_coding	158.51	1.62768	0.245893	6.61947	3.60486e-11	7.13027e-10
ENSG00000164164	OTUD4	protein_coding	814.449	-1.62744	0.160952	-10.1113	4.92031e-24	3.38309e-22
ENSG00000082074	FYB	protein_coding	841.238	1.62484	0.157532	10.3144	6.06789e-25	4.50356e-23
ENSG00000114784	EIF1B	protein_coding	8728.65	1.6214	0.158995	10.1978	2.02767e-24	1.41875e-22
ENSG00000103005	USB1	protein_coding	1569.28	1.6191	0.160826	10.0674	7.69855e-24	5.22547e-22
ENSG00000165997	ARL5B	protein_coding	4730.13	-1.60904	0.163063	-9.86759	5.75308e-23	3.66972e-21
ENSG00000183891	TTC32	protein_coding	108.417	-1.6089	0.264364	-6.08592	1.15825e-09	1.84149e-08
ENSG00000110848	CD69	protein_coding	310.502	-1.60871	0.233733	-6.88266	5.87464e-12	1.26776e-10
ENSG00000126368	NR1D1	protein_coding	159.516	-1.60791	0.216108	-7.44028	1.00474e-13	2.71862e-12
ENSG00000146094	DOK3	protein_coding	1474.95	1.60789	0.175084	9.18353	4.17192e-20	2.10357e-18
ENSG00000088826	SMOX	protein_coding	1028.94	1.60786	0.154782	10.3879	2.81429e-25	2.20194e-23
ENSG00000080608	KIAA0020	protein_coding	203.669	-1.60782	0.207031	-7.76608	8.09526e-15	2.47264e-13
ENSG00000010030	ETV7	protein_coding	261.435	-1.60371	0.253085	-6.33663	2.34848e-10	4.1171e-09
ENSG00000135446	CDK4	protein_coding	236.334	-1.60348	0.215715	-7.43333	1.059e-13	2.86057e-12
ENSG00000156171	DRAM2	protein_coding	187.931	1.60175	0.226593	7.06887	1.56203e-12	3.59041e-11
ENSG00000087269	NOP14	protein_coding	305.269	-1.59788	0.195598	-8.1692	3.10451e-16	1.0861e-14
ENSG00000100292	HMOX1	protein_coding	3989.48	1.59548	0.164173	9.71825	2.52067e-22	1.49947e-20
ENSG00000235568	NFAM1	protein_coding	221.718	1.59033	0.477752	3.32878	0.000872262	0.0044319
ENSG00000134954	ETS1	protein_coding	1143.24	1.58769	0.209544	7.57691	3.53871e-14	1.00188e-12
ENSG00000143507	DUSP10	protein_coding	264.051	-1.58513	0.205639	-7.70829	1.27518e-14	3.78573e-13
ENSG00000186517	ARHGAP30	protein_coding	1806.05	1.58478	0.146246	10.8364	2.31295e-27	2.03821e-25
ENSG00000184730	APOBR	protein_coding	1977.04	-1.58455	0.168222	-9.41938	4.5378e-21	2.46828e-19
ENSG00000140030	GPR65	protein_coding	197.774	1.58234	0.22876	6.91701	4.61261e-12	1.00912e-10
ENSG00000119138	KLF9	protein_coding	309.812	-1.58054	0.2142	-7.37881	1.5971e-13	4.19978e-12
ENSG00000125347	IRF1	protein_coding	6954	-1.57881	0.166118	-9.50418	2.01621e-21	1.11768e-19
ENSG00000104320	NBN	protein_coding	4765.29	-1.57878	0.199605	-7.90954	2.58344e-15	8.30621e-14
ENSG00000171067	C11orf24	protein_coding	150.358	1.57792	0.257558	6.12645	8.98617e-10	1.45196e-08
ENSG00000107937	GTPBP4	protein_coding	898.796	-1.57592	0.190858	-8.25701	1.49369e-16	5.44135e-15
ENSG00000197405	C5AR1	protein_coding	2878.77	1.57527	0.234543	6.71633	1.86361e-11	3.80948e-10
ENSG00000063438	AHRR	protein_coding	788.834	-1.57473	0.590962	-2.66469	0.00770603	0.0284639
ENSG00000137563	GGH	protein_coding	101.65	-1.56848	0.261745	-5.99241	2.06757e-09	3.19504e-08
ENSG00000141179	PCTP	protein_coding	410.99	1.56719	0.18367	8.53264	1.43039e-17	5.7809e-16
ENSG00000105939	ZC3HAV1	protein_coding	8661.6	-1.55873	0.187955	-8.29309	1.10347e-16	4.0759e-15
ENSG00000213445	SIPA1	protein_coding	510.661	1.55817	0.179715	8.67022	4.31289e-18	1.81221e-16
ENSG00000074416	MGLL	protein_coding	3029.18	-1.55635	0.172851	-9.00404	2.17561e-19	1.04082e-17
ENSG00000175283	DOLK	protein_coding	89.9679	-1.55553	0.280265	-5.5502	2.85338e-08	3.68757e-07
ENSG00000119900	OGFRL1	protein_coding	5605.13	-1.55546	0.16739	-9.29238	1.5088e-20	7.88299e-19
ENSG00000127124	HIVEP3	protein_coding	1939.23	-1.55432	0.178547	-8.70537	3.16538e-18	1.35514e-16
ENSG00000145936	KCNMB1	protein_coding	196.059	-1.55125	0.26984	-5.74877	8.98935e-09	1.27594e-07
ENSG00000261236	BOP1	protein_coding	149.141	-1.55077	0.2311	-6.71038	1.94119e-11	3.96298e-10
ENSG00000125505	MBOAT7	protein_coding	2869.55	1.55025	0.158851	9.75916	1.68552e-22	1.0218e-20
ENSG00000167721	TSR1	protein_coding	324.179	-1.5492	0.20173	-7.67956	1.59642e-14	4.68686e-13
ENSG00000077585	GPR137B	protein_coding	5126.91	-1.54771	0.138318	-11.1895	4.58958e-29	4.47216e-27
ENSG00000103018	CYB5B	protein_coding	292.138	1.54727	0.190634	8.11645	4.80034e-16	1.65748e-14
ENSG00000172548	NIPAL4	protein_coding	339.351	-1.547	0.473794	-3.26514	0.0010941	0.00540346
ENSG00000137331	IER3	protein_coding	36167.4	-1.54412	0.154541	-9.99168	1.65744e-23	1.09688e-21
ENSG00000135503	ACVR1B	protein_coding	1476.47	1.54319	0.169276	9.11641	7.76555e-20	3.83044e-18
ENSG00000135436	FAM186B	protein_coding	413.458	-1.54203	0.233908	-6.59246	4.32586e-11	8.48242e-10
ENSG00000148175	STOM	protein_coding	3246.83	1.54153	0.223038	6.91151	4.79508e-12	1.04472e-10
ENSG00000120868	APAF1	protein_coding	339.53	1.53904	0.192008	8.01549	1.09703e-15	3.66824e-14
ENSG00000135678	CPM	protein_coding	3950.4	-1.53664	0.177176	-8.67293	4.21145e-18	1.779e-16
ENSG00000182810	DDX28	protein_coding	81.8582	-1.53356	0.277096	-5.53438	3.12334e-08	4.0071e-07
ENSG00000118515	SGK1	protein_coding	1043.75	-1.52961	0.18344	-8.33849	7.52481e-17	2.81215e-15
ENSG00000007944	MYLIP	protein_coding	104.03	-1.52702	0.266209	-5.73617	9.68409e-09	1.35997e-07
ENSG00000144843	ADPRH	protein_coding	1115.91	-1.52554	0.174764	-8.72917	2.56558e-18	1.10431e-16
ENSG00000166197	NOLC1	protein_coding	1064.39	-1.52542	0.163879	-9.3082	1.3002e-20	6.88371e-19
ENSG00000162924	REL	protein_coding	3164.78	-1.52206	0.16513	-9.21733	3.04602e-20	1.55563e-18
ENSG00000091483	FH	protein_coding	457.389	-1.52038	0.174796	-8.698	3.3778e-18	1.4422e-16
ENSG00000170873	MTSS1	protein_coding	380.102	-1.51998	0.216278	-7.02792	2.09636e-12	4.7431e-11
ENSG00000155903	RASA2	protein_coding	1076.2	1.51991	0.196359	7.74046	9.90582e-15	3.0083e-13
ENSG00000104974	LILRA1	protein_coding	5850.88	1.51854	0.192933	7.87079	3.5242e-15	1.12174e-13
ENSG00000244482	LILRA6	protein_coding	1725.41	1.5174	0.181811	8.34603	7.05943e-17	2.64445e-15
ENSG00000017260	ATP2C1	protein_coding	3440.65	-1.51602	0.146261	-10.3652	3.57086e-25	2.7532e-23
ENSG00000004399	PLXND1	protein_coding	701.054	-1.51435	0.20961	-7.22461	5.02533e-13	1.22607e-11
ENSG00000245848	CEBPA	protein_coding	53.5629	-1.51302	0.297673	-5.08284	3.7183e-07	4.00935e-06
ENSG00000171552	BCL2L1	protein_coding	1588.69	-1.51284	0.212582	-7.11647	1.1073e-12	2.59399e-11
ENSG00000071054	MAP4K4	protein_coding	13951.3	-1.5121	0.178985	-8.44818	2.9587e-17	1.14617e-15
ENSG00000072042	RDH11	protein_coding	224.295	1.51204	0.203752	7.42097	1.16265e-13	3.11932e-12
ENSG00000164603	C7orf60	protein_coding	1242.96	-1.50829	0.18884	-7.98712	1.38126e-15	4.54213e-14
ENSG00000035862	TIMP2	protein_coding	274.106	1.50816	0.215318	7.00433	2.48168e-12	5.56732e-11
ENSG00000104213	PDGFRL	protein_coding	114.215	-1.50687	0.264791	-5.6908	1.26446e-08	1.73882e-07
ENSG00000143815	LBR	protein_coding	394.08	1.50622	0.191802	7.853	4.06188e-15	1.28334e-13
ENSG00000118257	NRP2	protein_coding	2824.68	-1.50535	0.208295	-7.22704	4.93618e-13	1.20618e-11
ENSG00000127528	KLF2	protein_coding	184.86	1.50181	0.280583	5.35247	8.67595e-08	1.03765e-06
ENSG00000171045	TSNARE1	protein_coding	268.834	-1.5017	0.202036	-7.43285	1.06282e-13	2.866e-12
ENSG00000168216	LMBRD1	protein_coding	336.912	1.50135	0.176785	8.49256	2.02137e-17	8.00634e-16
ENSG00000157873	TNFRSF14	protein_coding	1988.82	-1.5011	0.171537	-8.75089	2.11686e-18	9.18635e-17
ENSG00000198431	TXNRD1	protein_coding	12340.5	-1.50081	0.161137	-9.31386	1.23265e-20	6.54789e-19
ENSG00000125652	ALKBH7	protein_coding	47.4868	1.50073	0.36178	4.14818	3.35135e-05	0.000244396
ENSG00000134602	STK26	protein_coding	4276.29	-1.49953	0.163523	-9.17014	4.72407e-20	2.37444e-18
ENSG00000255398	HCAR3	protein_coding	1732.46	-1.49935	0.151675	-9.88526	4.82311e-23	3.09744e-21
ENSG00000182782	HCAR2	protein_coding	1519.05	-1.49909	0.156142	-9.6008	7.9324e-22	4.56486e-20
ENSG00000198055	GRK6	protein_coding	527.464	1.49844	0.198007	7.56764	3.80057e-14	1.07219e-12
ENSG00000185950	IRS2	protein_coding	403.686	1.4975	0.206216	7.26183	3.81894e-13	9.50725e-12
ENSG00000057704	TMCC3	protein_coding	270.563	1.49476	0.207087	7.21803	5.27446e-13	1.28291e-11
ENSG00000095319	NUP188	protein_coding	2610.2	-1.49376	0.163145	-9.15605	5.38317e-20	2.68871e-18
ENSG00000198743	SLC5A3	protein_coding	694.179	1.49048	0.248832	5.9899	2.09968e-09	3.24094e-08
ENSG00000198142	SOWAHC	protein_coding	179.229	1.4902	0.255227	5.83874	5.25983e-09	7.71394e-08
ENSG00000185215	TNFAIP2	protein_coding	25948.5	-1.48974	0.166689	-8.93721	3.99108e-19	1.84811e-17
ENSG00000163947	ARHGEF3	protein_coding	301.001	1.48947	0.221564	6.72253	1.78602e-11	3.65559e-10
ENSG00000121743	GJA3	protein_coding	221.333	-1.48905	0.26662	-5.58492	2.33807e-08	3.0514e-07
ENSG00000273604	C17orf96	protein_coding	396.14	-1.48707	0.169685	-8.76373	1.88888e-18	8.33364e-17
ENSG00000164823	OSGIN2	protein_coding	976.78	-1.48677	0.178717	-8.31912	8.86159e-17	3.28852e-15
ENSG00000189060	H1F0	protein_coding	132.272	1.48281	0.237888	6.23326	4.5684e-10	7.66208e-09
ENSG00000182511	FES	protein_coding	1110.53	1.48243	0.215774	6.87029	6.40728e-12	1.37709e-10
ENSG00000070081	NUCB2	protein_coding	505.795	1.4814	0.165857	8.93178	4.19191e-19	1.92986e-17
ENSG00000127838	PNKD	protein_coding	3987.58	1.48114	0.205961	7.19135	6.41559e-13	1.54392e-11
ENSG00000249992	TMEM158	protein_coding	100.419	1.48111	0.318267	4.65366	3.26088e-06	2.96296e-05
ENSG00000115946	PNO1	protein_coding	112.547	-1.48035	0.244927	-6.04404	1.50301e-09	2.35893e-08
ENSG00000183734	ASCL2	protein_coding	54.4751	-1.47986	0.335064	-4.41663	1.0025e-05	8.21183e-05
ENSG00000165071	TMEM71	protein_coding	135.058	1.479	0.250301	5.90887	3.44454e-09	5.17594e-08
ENSG00000197746	PSAP	protein_coding	55206.2	1.47844	0.144618	10.223	1.56409e-24	1.10411e-22
ENSG00000086300	SNX10	protein_coding	1457.88	-1.47486	0.15253	-9.66931	4.07104e-22	2.38599e-20
ENSG00000145416	MARCH1	protein_coding	457.214	1.47268	0.230883	6.37849	1.78843e-10	3.19164e-09
ENSG00000130766	SESN2	protein_coding	635.012	1.46974	0.190222	7.72643	1.10606e-14	3.33349e-13
ENSG00000204099	NEU4	protein_coding	579.824	-1.46959	0.216718	-6.78113	1.19242e-11	2.49201e-10
ENSG00000117036	ETV3	protein_coding	3870.25	-1.46857	0.158608	-9.2591	2.06156e-20	1.06657e-18
ENSG00000143570	SLC39A1	protein_coding	2080.76	1.46672	0.167439	8.75973	1.95716e-18	8.56352e-17
ENSG00000143344	RGL1	protein_coding	7488.13	-1.46007	0.171334	-8.52178	1.57121e-17	6.31785e-16
ENSG00000163938	GNL3	protein_coding	561.505	-1.45936	0.193191	-7.55395	4.22241e-14	1.18071e-12
ENSG00000171490	RSL1D1	protein_coding	749.414	-1.45866	0.177743	-8.20654	2.27657e-16	8.12555e-15
ENSG00000163154	TNFAIP8L2	protein_coding	103.729	1.45841	0.25804	5.65186	1.58722e-08	2.14552e-07
ENSG00000121297	TSHZ3	protein_coding	190.95	1.45735	0.230343	6.32686	2.50197e-10	4.3717e-09
ENSG00000026751	SLAMF7	protein_coding	67356.8	-1.45684	0.169532	-8.59327	8.45308e-18	3.48728e-16
ENSG00000108021	FAM208B	protein_coding	541.017	-1.45369	0.181283	-8.01892	1.06682e-15	3.57473e-14
ENSG00000198535	C2CD4A	protein_coding	101.845	-1.45365	0.290482	-5.00427	5.60741e-07	5.87871e-06
ENSG00000176476	CCDC101	protein_coding	92.4394	-1.45325	0.249825	-5.81706	5.98928e-09	8.69541e-08
ENSG00000081041	CXCL2	protein_coding	36126.9	-1.45265	0.213006	-6.81976	9.11958e-12	1.92871e-10
ENSG00000177169	ULK1	protein_coding	228.223	1.44917	0.216548	6.69218	2.19877e-11	4.46016e-10
ENSG00000162144	CYB561A3	protein_coding	1706.53	-1.44132	0.167659	-8.59675	8.20065e-18	3.39195e-16
ENSG00000146859	TMEM140	protein_coding	877.223	-1.43721	0.212669	-6.75796	1.39945e-11	2.90556e-10
ENSG00000089048	ESF1	protein_coding	152.1	-1.43499	0.226169	-6.34478	2.2274e-10	3.92214e-09
ENSG00000136718	IMP4	protein_coding	211.322	-1.43464	0.233968	-6.13176	8.69149e-10	1.40721e-08
ENSG00000106211	HSPB1	protein_coding	205.763	1.4345	0.243269	5.89675	3.70721e-09	5.54441e-08
ENSG00000196961	AP2A1	protein_coding	592.707	1.43262	0.195977	7.31017	2.6681e-13	6.73884e-12
ENSG00000011590	ZBTB32	protein_coding	137.148	-1.43128	0.279168	-5.12694	2.94485e-07	3.21907e-06
ENSG00000151014	CCRN4L	protein_coding	3412.16	1.42975	0.222232	6.43359	1.24625e-10	2.27258e-09
ENSG00000089159	PXN	protein_coding	1542.78	1.42642	0.187906	7.59112	3.17151e-14	9.05991e-13
ENSG00000075142	SRI	protein_coding	582.045	1.42349	0.17356	8.20176	2.36884e-16	8.39828e-15
ENSG00000168675	LDLRAD4	protein_coding	1612.71	1.42103	0.490907	2.89471	0.00379507	0.0156935
ENSG00000100029	PES1	protein_coding	454.488	-1.41955	0.192218	-7.38509	1.52349e-13	4.01286e-12
ENSG00000103152	MPG	protein_coding	71.5008	1.41899	0.282805	5.01755	5.23348e-07	5.51948e-06
ENSG00000105355	PLIN3	protein_coding	3021.79	1.41883	0.178702	7.93968	2.02708e-15	6.58408e-14
ENSG00000181649	PHLDA2	protein_coding	254.964	-1.41867	0.187492	-7.56656	3.83237e-14	1.07925e-12
ENSG00000167034	NKX3-1	protein_coding	189.027	1.4165	0.200769	7.05538	1.72124e-12	3.92794e-11
ENSG00000100731	PCNX	protein_coding	2874.72	1.41515	0.141865	9.97538	1.95358e-23	1.2875e-21
ENSG00000146070	PLA2G7	protein_coding	8105.67	-1.41449	0.167152	-8.46227	2.62225e-17	1.02082e-15
ENSG00000107874	CUEDC2	protein_coding	343.31	1.41376	0.219353	6.44514	1.15492e-10	2.11332e-09
ENSG00000136997	MYC	protein_coding	249.108	-1.41281	0.195046	-7.24347	4.37348e-13	1.07863e-11
ENSG00000186407	CD300E	protein_coding	20556.5	1.41241	0.155015	9.11146	8.12804e-20	3.99683e-18
ENSG00000134326	CMPK2	protein_coding	6173.74	-1.41206	0.18275	-7.72671	1.10361e-14	3.33243e-13
ENSG00000126353	CCR7	protein_coding	12720.5	-1.41183	0.194731	-7.25015	4.1631e-13	1.02995e-11
ENSG00000146376	ARHGAP18	protein_coding	113.439	1.41082	0.254212	5.54976	2.8607e-08	3.69402e-07
ENSG00000173918	C1QTNF1	protein_coding	1835.13	-1.41071	0.171947	-8.20435	2.31836e-16	8.25616e-15
ENSG00000013288	MAN2B2	protein_coding	287.087	1.41035	0.187273	7.53102	5.03462e-14	1.39799e-12
ENSG00000131495	NDUFA2	protein_coding	260.816	1.40735	0.1842	7.64035	2.16636e-14	6.30188e-13
ENSG00000276045	ORAI1	protein_coding	772.627	-1.40619	0.182565	-7.70238	1.33554e-14	3.95754e-13
ENSG00000204394	VARS	protein_coding	303.306	-1.40486	0.194971	-7.20545	5.78512e-13	1.40069e-11
ENSG00000132361	CLUH	protein_coding	260.571	-1.40461	0.206736	-6.79421	1.0891e-11	2.28812e-10
ENSG00000117984	CTSD	protein_coding	1523.71	1.40459	0.194313	7.2285	4.88351e-13	1.19514e-11
ENSG00000165271	NOL6	protein_coding	196.368	-1.40324	0.20321	-6.90534	5.0084e-12	1.0897e-10
ENSG00000169429	CXCL8	protein_coding	496444	-1.4031	0.576266	-2.43481	0.0148997	0.0496751
ENSG00000171700	RGS19	protein_coding	416.18	1.40063	0.189	7.41073	1.25603e-13	3.35287e-12
ENSG00000197283	SYNGAP1	protein_coding	578.1	-1.40034	0.212	-6.60541	3.96429e-11	7.80232e-10
ENSG00000167173	C15orf39	protein_coding	1628.3	-1.40028	0.153474	-9.12391	7.24635e-20	3.58548e-18
ENSG00000130150	MOSPD2	protein_coding	197.306	1.39982	0.206422	6.78132	1.19083e-11	2.49195e-10
ENSG00000155962	CLIC2	protein_coding	452.702	-1.39952	0.18862	-7.41978	1.17313e-13	3.13685e-12
ENSG00000157216	SSBP3	protein_coding	225.622	1.3994	0.272207	5.14093	2.73376e-07	3.0237e-06
ENSG00000112972	HMGCS1	protein_coding	2357.05	-1.39562	0.177972	-7.8418	4.44127e-15	1.39685e-13
ENSG00000179820	MYADM	protein_coding	440.276	1.39449	0.196028	7.11374	1.12943e-12	2.64193e-11
ENSG00000122122	SASH3	protein_coding	1002.03	1.39402	0.163892	8.50574	1.80443e-17	7.21908e-16
ENSG00000055483	USP36	protein_coding	402.666	-1.39346	0.171347	-8.13239	4.20906e-16	1.45966e-14
ENSG00000132357	CARD6	protein_coding	513.179	1.38977	0.169756	8.18684	2.68177e-16	9.42357e-15
ENSG00000213722	DDAH2	protein_coding	216.762	1.38607	0.223604	6.19879	5.69003e-10	9.40424e-09
ENSG00000139572	GPR84	protein_coding	4328.32	1.38527	0.152545	9.08106	1.07527e-19	5.22277e-18
ENSG00000032444	PNPLA6	protein_coding	856.889	1.38492	0.162949	8.49912	1.91036e-17	7.58555e-16
ENSG00000123143	PKN1	protein_coding	1089.07	1.38455	0.15468	8.95108	3.52029e-19	1.64449e-17
ENSG00000154217	PITPNC1	protein_coding	651.666	1.38121	0.43414	3.18149	0.0014652	0.00695924
ENSG00000132510	KDM6B	protein_coding	10939.7	-1.38102	0.187685	-7.35821	1.86391e-13	4.86915e-12
ENSG00000128335	APOL2	protein_coding	1840.29	-1.37868	0.187376	-7.35782	1.86938e-13	4.87542e-12
ENSG00000160883	HK3	protein_coding	787.37	1.37765	0.197337	6.9812	2.92679e-12	6.52896e-11
ENSG00000105993	DNAJB6	protein_coding	5293.76	-1.37748	0.147147	-9.36125	7.8797e-21	4.24899e-19
ENSG00000185022	MAFF	protein_coding	2685.89	-1.37632	0.154633	-8.90057	5.55618e-19	2.53588e-17
ENSG00000139146	FAM60A	protein_coding	565.785	-1.37458	0.166192	-8.27101	1.32825e-16	4.84978e-15
ENSG00000018280	SLC11A1	protein_coding	6966.92	1.37397	0.158182	8.68599	3.75465e-18	1.59027e-16
ENSG00000156384	SFR1	protein_coding	244.033	-1.37294	0.187072	-7.33914	2.14974e-13	5.53393e-12
ENSG00000169692	AGPAT2	protein_coding	251.692	1.37086	0.231086	5.93224	2.98834e-09	4.53331e-08
ENSG00000113108	APBB3	protein_coding	92.8349	1.37059	0.25534	5.36769	7.97516e-08	9.59169e-07
ENSG00000137449	CPEB2	protein_coding	437.639	-1.37035	0.187974	-7.29014	3.09635e-13	7.76924e-12
ENSG00000172322	CLEC12A	protein_coding	428.443	-1.36921	0.186962	-7.32347	2.41641e-13	6.19029e-12
ENSG00000113532	ST8SIA4	protein_coding	684.501	-1.36497	0.24398	-5.5946	2.21133e-08	2.90509e-07
ENSG00000152484	USP12	protein_coding	1983.95	-1.36298	0.14231	-9.57756	9.93638e-22	5.67696e-20
ENSG00000187239	FNBP1	protein_coding	7362.34	-1.36296	0.174655	-7.80372	6.01066e-15	1.8646e-13
ENSG00000108828	VAT1	protein_coding	288.201	1.3618	0.242217	5.62222	1.88521e-08	2.51409e-07
ENSG00000188290	HES4	protein_coding	283.431	-1.36138	0.241778	-5.6307	1.79483e-08	2.39961e-07
ENSG00000163220	S100A9	protein_coding	35117.2	1.36089	0.192606	7.06568	1.59837e-12	3.66332e-11
ENSG00000136891	TEX10	protein_coding	305.61	-1.35981	0.191516	-7.10026	1.24525e-12	2.88313e-11
ENSG00000172602	RND1	protein_coding	482.613	-1.35936	0.270869	-5.01852	5.20721e-07	5.49542e-06
ENSG00000122643	NT5C3A	protein_coding	826.43	-1.35874	0.222223	-6.11429	9.69867e-10	1.56073e-08
ENSG00000136861	CDK5RAP2	protein_coding	620.496	-1.35717	0.229416	-5.91575	3.30367e-09	4.98311e-08
ENSG00000106723	SPIN1	protein_coding	268.949	1.35659	0.203996	6.65007	2.92954e-11	5.86758e-10
ENSG00000165474	GJB2	protein_coding	10250.5	-1.35618	0.159913	-8.48072	2.23813e-17	8.77733e-16
ENSG00000072062	PRKACA	protein_coding	776.494	1.35344	0.182105	7.43219	1.06816e-13	2.87553e-12
ENSG00000172594	SMPDL3A	protein_coding	2088.05	1.35185	0.152885	8.84228	9.37883e-19	4.21994e-17
ENSG00000068831	RASGRP2	protein_coding	303.283	1.3511	0.252544	5.34998	8.79641e-08	1.05048e-06
ENSG00000069956	MAPK6	protein_coding	2137.39	-1.35089	0.157414	-8.58175	9.34389e-18	3.84479e-16
ENSG00000167874	TMEM88	protein_coding	96.9604	-1.34895	0.288182	-4.6809	2.85616e-06	2.63135e-05
ENSG00000167635	ZNF146	protein_coding	401.877	-1.34753	0.187288	-7.19495	6.24826e-13	1.50594e-11
ENSG00000166523	CLEC4E	protein_coding	6453.03	-1.3464	0.191468	-7.03198	2.03624e-12	4.62022e-11
ENSG00000067334	DNTTIP2	protein_coding	2835.22	-1.34479	0.164438	-8.17809	2.88368e-16	1.01107e-14
ENSG00000205744	DENND1C	protein_coding	251.579	1.34355	0.209794	6.40413	1.5123e-10	2.72642e-09
ENSG00000153234	NR4A2	protein_coding	214.443	-1.34225	0.237245	-5.65764	1.5347e-08	2.07983e-07
ENSG00000138623	SEMA7A	protein_coding	246.145	-1.3406	0.191843	-6.98799	2.78843e-12	6.23784e-11
ENSG00000165949	IFI27	protein_coding	148.584	-1.33999	0.252976	-5.29691	1.17776e-07	1.38157e-06
ENSG00000111961	SASH1	protein_coding	1006.63	-1.33924	0.195206	-6.86064	6.85531e-12	1.46742e-10
ENSG00000153317	ASAP1	protein_coding	2895.47	-1.3392	0.149693	-8.94627	3.67688e-19	1.71261e-17
ENSG00000056558	TRAF1	protein_coding	38509.2	-1.3387	0.149218	-8.97148	2.92557e-19	1.38707e-17
ENSG00000087253	LPCAT2	protein_coding	308.641	1.33842	0.196437	6.81349	9.52596e-12	2.00931e-10
ENSG00000111845	PAK1IP1	protein_coding	139.375	-1.33831	0.234659	-5.70321	1.17575e-08	1.62592e-07
ENSG00000166188	ZNF319	protein_coding	440.294	1.33741	0.194971	6.85954	6.90842e-12	1.4768e-10
ENSG00000155380	SLC16A1	protein_coding	230.481	-1.33682	0.226683	-5.89731	3.69469e-09	5.5309e-08
ENSG00000173744	AGFG1	protein_coding	3581.47	1.33448	0.151413	8.81352	1.2128e-18	5.42615e-17
ENSG00000111641	NOP2	protein_coding	182.125	-1.33399	0.216508	-6.16139	7.21071e-10	1.17585e-08
ENSG00000165732	DDX21	protein_coding	3669.19	-1.33206	0.186742	-7.13318	9.80758e-13	2.31118e-11
ENSG00000100297	MCM5	protein_coding	291.118	1.33116	0.240267	5.54034	3.01885e-08	3.88561e-07
ENSG00000116586	LAMTOR2	protein_coding	50.3097	1.32903	0.321897	4.12875	3.64739e-05	0.000263805
ENSG00000037474	NSUN2	protein_coding	1867.87	-1.32816	0.167187	-7.94413	1.95562e-15	6.365e-14
ENSG00000123342	MMP19	protein_coding	5919.76	-1.3266	0.225442	-5.88441	3.99468e-09	5.9575e-08
ENSG00000109099	PMP22	protein_coding	269.744	1.32622	0.244104	5.43298	5.54194e-08	6.85534e-07
ENSG00000150510	FAM124A	protein_coding	269.435	1.3256	0.282328	4.69525	2.66284e-06	2.47044e-05
ENSG00000100504	PYGL	protein_coding	430.086	1.32497	0.252866	5.23981	1.60741e-07	1.85272e-06
ENSG00000060982	BCAT1	protein_coding	2117.33	-1.32375	0.196518	-6.73603	1.62776e-11	3.34459e-10
ENSG00000129235	TXNDC17	protein_coding	137.128	1.32372	0.246902	5.36133	8.26099e-08	9.91007e-07
ENSG00000168994	PXDC1	protein_coding	173.121	-1.32326	0.222164	-5.95623	2.58129e-09	3.94218e-08
ENSG00000100462	PRMT5	protein_coding	193.871	-1.32278	0.216164	-6.11935	9.39572e-10	1.51351e-08
ENSG00000012232	EXTL3	protein_coding	597.494	1.32208	0.174361	7.58241	3.39197e-14	9.65494e-13
ENSG00000204472	AIF1	protein_coding	551.544	1.31964	0.201809	6.53907	6.19027e-11	1.18744e-09
ENSG00000135124	P2RX4	protein_coding	5462.35	-1.31856	0.155801	-8.46311	2.60331e-17	1.01655e-15
ENSG00000156973	PDE6D	protein_coding	123.402	1.31662	0.229137	5.74597	9.13934e-09	1.29568e-07
ENSG00000142961	MOB3C	protein_coding	1449.94	-1.31262	0.172479	-7.61029	2.73471e-14	7.8262e-13
ENSG00000011007	TCEB3	protein_coding	1715.5	-1.31152	0.154531	-8.4871	2.11848e-17	8.34935e-16
ENSG00000152127	MGAT5	protein_coding	598.621	-1.30832	0.18515	-7.06627	1.59151e-12	3.65289e-11
ENSG00000176076	KCNE5	protein_coding	89.8938	-1.30816	0.267753	-4.88569	1.03065e-06	1.02841e-05
ENSG00000058799	YIPF1	protein_coding	686.294	1.30645	0.155833	8.38367	5.13045e-17	1.95217e-15
ENSG00000117009	KMO	protein_coding	5462.48	-1.30609	0.1661	-7.86333	3.74064e-15	1.18588e-13
ENSG00000012822	CALCOCO1	protein_coding	321.962	1.30379	0.177602	7.34107	2.11888e-13	5.46334e-12
ENSG00000174173	TRMT10C	protein_coding	165.76	-1.30339	0.219466	-5.93892	2.86912e-09	4.37334e-08
ENSG00000119383	PPP2R4	protein_coding	286.789	1.303	0.182838	7.12656	1.02909e-12	2.42149e-11
ENSG00000150337	FCGR1A	protein_coding	281.518	1.30215	0.490514	2.65466	0.00793876	0.0291946
ENSG00000002822	MAD1L1	protein_coding	284.779	-1.30027	0.220254	-5.90349	3.5589e-09	5.33768e-08
ENSG00000049860	HEXB	protein_coding	540.808	1.29802	0.167295	7.75888	8.56838e-15	2.61212e-13
ENSG00000134802	SLC43A3	protein_coding	4183.91	-1.29696	0.146668	-8.84283	9.33217e-19	4.21088e-17
ENSG00000126947	ARMCX1	protein_coding	166.292	-1.29636	0.228306	-5.67816	1.36151e-08	1.86421e-07
ENSG00000154099	DNAAF1	protein_coding	3059.47	-1.29585	0.169156	-7.66068	1.84948e-14	5.41981e-13
ENSG00000105963	ADAP1	protein_coding	184.517	-1.29556	0.200202	-6.47124	9.71996e-11	1.79723e-09
ENSG00000185947	ZNF267	protein_coding	1672.06	-1.29468	0.157285	-8.23141	1.85028e-16	6.67909e-15
ENSG00000138095	LRPPRC	protein_coding	410.885	-1.29408	0.201361	-6.42666	1.30437e-10	2.3677e-09
ENSG00000184708	EIF4ENIF1	protein_coding	539.41	-1.29322	0.165804	-7.79969	6.20617e-15	1.92149e-13
ENSG00000170345	FOS	protein_coding	575.506	1.29296	0.179167	7.21649	5.33448e-13	1.29553e-11
ENSG00000171049	FPR2	protein_coding	6161.75	1.29235	0.144376	8.9513	3.51314e-19	1.64449e-17
ENSG00000163513	TGFBR2	protein_coding	455.848	1.29113	0.190777	6.76772	1.30828e-11	2.72338e-10
ENSG00000114446	IFT57	protein_coding	402.083	-1.29074	0.198432	-6.50469	7.78556e-11	1.46372e-09
ENSG00000085511	MAP3K4	protein_coding	3136.33	-1.29039	0.172623	-7.47519	7.70918e-14	2.10748e-12
ENSG00000158773	USF1	protein_coding	608.942	1.29022	0.161028	8.0124	1.12489e-15	3.75348e-14
ENSG00000138613	APH1B	protein_coding	196.558	1.28997	0.230125	5.6055	2.07655e-08	2.7462e-07
ENSG00000174946	GPR171	protein_coding	57.6371	-1.28839	0.322024	-4.00091	6.30986e-05	0.000431318
ENSG00000157107	FCHO2	protein_coding	340.599	1.28624	0.198953	6.46506	1.01261e-10	1.86799e-09
ENSG00000160285	LSS	protein_coding	4074.13	-1.28545	0.154321	-8.32974	8.10221e-17	3.02083e-15
ENSG00000196850	PPTC7	protein_coding	1084.76	-1.28545	0.166397	-7.7252	1.11679e-14	3.35946e-13
ENSG00000177663	IL17RA	protein_coding	2284.12	1.28215	0.175663	7.2989	2.90123e-13	7.30274e-12
ENSG00000088882	CPXM1	protein_coding	322.392	-1.28087	0.253634	-5.05004	4.41707e-07	4.72115e-06
ENSG00000169016	E2F6	protein_coding	142.173	-1.2805	0.216298	-5.92007	3.21809e-09	4.8679e-08
ENSG00000049249	TNFRSF9	protein_coding	1154.67	-1.27891	0.180004	-7.1049	1.20412e-12	2.80016e-11
ENSG00000172534	HCFC1	protein_coding	1096.31	-1.27843	0.156808	-8.15287	3.55394e-16	1.2406e-14
ENSG00000154252	GAL3ST2	protein_coding	66.2169	-1.27804	0.355136	-3.59874	0.000319758	0.00183017
ENSG00000145779	TNFAIP8	protein_coding	10119.5	-1.27782	0.146384	-8.72929	2.56268e-18	1.10431e-16
ENSG00000196839	ADA	protein_coding	26762.4	-1.27723	0.204932	-6.23245	4.59188e-10	7.68522e-09
ENSG00000158050	DUSP2	protein_coding	24511.2	-1.27585	0.147566	-8.64598	5.33434e-18	2.22376e-16
ENSG00000163563	MNDA	protein_coding	542.409	1.27448	0.461189	2.76347	0.00571898	0.0221981
ENSG00000170340	B3GNT2	protein_coding	608.395	1.2744	0.160621	7.9342	2.11851e-15	6.85301e-14
ENSG00000132507	EIF5A	protein_coding	1674	-1.27436	0.155457	-8.1975	2.45428e-16	8.6818e-15
ENSG00000017483	SLC38A5	protein_coding	143.318	-1.27363	0.264263	-4.81957	1.43869e-06	1.39931e-05
ENSG00000152503	TRIM36	protein_coding	656.06	-1.2736	0.176895	-7.19973	6.03302e-13	1.45627e-11
ENSG00000243927	MRPS6	protein_coding	317.605	1.27272	0.25395	5.01168	5.39568e-07	5.66796e-06
ENSG00000100889	PCK2	protein_coding	204.918	1.27213	0.266318	4.77672	1.78176e-06	1.70649e-05
ENSG00000175489	LRRC25	protein_coding	3929.08	1.2714	0.168068	7.56479	3.8849e-14	1.0921e-12
ENSG00000104972	LILRB1	protein_coding	27668.8	1.27054	0.196671	6.46024	1.04535e-10	1.92614e-09
ENSG00000066697	MSANTD3	protein_coding	834.696	-1.26917	0.166752	-7.61111	2.71753e-14	7.79107e-13
ENSG00000176182	MYPOP	protein_coding	52.1529	1.2688	0.364437	3.48154	0.000498534	0.00271823
ENSG00000198951	NAGA	protein_coding	469.394	1.26622	0.16695	7.58441	3.34009e-14	9.52437e-13
ENSG00000139514	SLC7A1	protein_coding	976.064	-1.26569	0.193427	-6.54353	6.00838e-11	1.15394e-09
ENSG00000169641	LUZP1	protein_coding	425.904	1.26557	0.16893	7.4917	6.79891e-14	1.86829e-12
ENSG00000143437	ARNT	protein_coding	570.478	1.26424	0.160439	7.8799	3.27654e-15	1.04711e-13
ENSG00000113013	HSPA9	protein_coding	958.915	-1.26372	0.165401	-7.64035	2.16633e-14	6.30188e-13
ENSG00000065615	CYB5R4	protein_coding	835.445	1.26274	0.199751	6.32155	2.58955e-10	4.50985e-09
ENSG00000109046	WSB1	protein_coding	2243	1.26248	0.167797	7.52385	5.31882e-14	1.47176e-12
ENSG00000108932	SLC16A6	protein_coding	376.714	-1.26037	0.220066	-5.72721	1.02095e-08	1.4287e-07
ENSG00000166484	MAPK7	protein_coding	551.504	1.2592	0.162864	7.73157	1.06231e-14	3.21383e-13
ENSG00000178896	EXOSC4	protein_coding	143.248	1.25897	0.25892	4.86241	1.15967e-06	1.14688e-05
ENSG00000112394	SLC16A10	protein_coding	1752.15	1.25773	0.420991	2.98754	0.00281231	0.0121446
ENSG00000106263	EIF3B	protein_coding	1562.24	-1.25766	0.152535	-8.24503	1.65118e-16	5.98761e-15
ENSG00000134996	OSTF1	protein_coding	985.281	1.25716	0.157235	7.99543	1.29122e-15	4.27259e-14
ENSG00000158186	MRAS	protein_coding	314.062	1.25698	0.18141	6.92892	4.24067e-12	9.32889e-11
ENSG00000158869	FCER1G	protein_coding	16447.7	1.25501	0.150339	8.34786	6.95137e-17	2.61013e-15
ENSG00000196352	CD55	protein_coding	14020.9	1.25473	0.181213	6.92404	4.38929e-12	9.62854e-11
ENSG00000171681	ATF7IP	protein_coding	2020.92	-1.25451	0.152381	-8.23271	1.8303e-16	6.622e-15
ENSG00000149782	PLCB3	protein_coding	717.942	1.25412	0.160645	7.80679	5.86638e-15	1.82611e-13
ENSG00000155438	NIFK	protein_coding	80.7168	-1.25129	0.258681	-4.8372	1.31682e-06	1.29265e-05
ENSG00000105246	EBI3	protein_coding	5799.62	-1.25063	0.151995	-8.2281	1.90204e-16	6.83486e-15
ENSG00000205903	ZNF316	protein_coding	392.624	-1.24971	0.17396	-7.18388	6.77625e-13	1.62244e-11
ENSG00000112137	PHACTR1	protein_coding	1370.4	-1.24922	0.191486	-6.5238	6.85479e-11	1.30702e-09
ENSG00000128578	STRIP2	protein_coding	361.524	1.24497	0.238215	5.22624	1.72987e-07	1.98667e-06
ENSG00000172183	ISG20	protein_coding	12968.3	-1.24406	0.182926	-6.80091	1.03963e-11	2.18707e-10
ENSG00000023445	BIRC3	protein_coding	6187.68	-1.24238	0.149165	-8.32888	8.1613e-17	3.03574e-15
ENSG00000140948	ZCCHC14	protein_coding	814.881	-1.24092	0.199038	-6.2346	4.52932e-10	7.60457e-09
ENSG00000186141	POLR3C	protein_coding	635.061	-1.23885	0.186594	-6.63926	3.15262e-11	6.29851e-10
ENSG00000104687	GSR	protein_coding	1707.39	-1.23853	0.177555	-6.9755	3.04795e-12	6.77071e-11
ENSG00000105976	MET	protein_coding	5483.95	1.23837	0.199967	6.19289	5.9071e-10	9.75285e-09
ENSG00000079215	SLC1A3	protein_coding	561.665	-1.23828	0.174434	-7.09884	1.25804e-12	2.90852e-11
ENSG00000164933	SLC25A32	protein_coding	296.024	-1.238	0.188399	-6.57119	4.99131e-11	9.70343e-10
ENSG00000062282	DGAT2	protein_coding	884.675	1.23793	0.221131	5.59815	2.16646e-08	2.85796e-07
ENSG00000085231	TAF9	protein_coding	96.6127	-1.23673	0.246625	-5.01461	5.31403e-07	5.59341e-06
ENSG00000170468	C14orf169	protein_coding	97.6781	-1.23597	0.241644	-5.11483	3.14019e-07	3.42082e-06
ENSG00000188886	ASTL	protein_coding	103.354	-1.23506	0.251624	-4.90835	9.18453e-07	9.23862e-06
ENSG00000101665	SMAD7	protein_coding	596.922	-1.23506	0.195398	-6.3207	2.60374e-10	4.5296e-09
ENSG00000072274	TFRC	protein_coding	10328.8	1.23419	0.156608	7.88075	3.25425e-15	1.04208e-13
ENSG00000135372	NAT10	protein_coding	304.437	-1.23282	0.197511	-6.24175	4.32689e-10	7.31872e-09
ENSG00000145907	G3BP1	protein_coding	931.928	-1.23225	0.171842	-7.17082	7.45475e-13	1.77251e-11
ENSG00000162869	PPP1R21	protein_coding	154.232	1.23219	0.210885	5.84292	5.12947e-09	7.5297e-08
ENSG00000113719	ERGIC1	protein_coding	3592.02	1.23184	0.162656	7.57325	3.64005e-14	1.02873e-12
ENSG00000070961	ATP2B1	protein_coding	18521.8	-1.23174	0.186533	-6.60333	4.02021e-11	7.90259e-10
ENSG00000163739	CXCL1	protein_coding	41053.3	-1.23173	0.224518	-5.48612	4.10851e-08	5.18724e-07
ENSG00000119321	FKBP15	protein_coding	1932.94	1.23126	0.199351	6.17635	6.56004e-10	1.07416e-08
ENSG00000143110	C1orf162	protein_coding	143.769	1.23025	0.267729	4.59512	4.32503e-06	3.81636e-05
ENSG00000103222	ABCC1	protein_coding	2711.43	-1.23018	0.169526	-7.25661	3.96907e-13	9.85011e-12
ENSG00000151176	PLBD2	protein_coding	296.329	1.22904	0.251933	4.87844	1.06928e-06	1.06412e-05
ENSG00000162433	AK4	protein_coding	990.522	-1.228	0.159177	-7.71473	1.21243e-14	3.62281e-13
ENSG00000109113	RAB34	protein_coding	305.524	1.2278	0.190279	6.45264	1.09917e-10	2.01829e-09
ENSG00000130560	UBAC1	protein_coding	211.75	1.22617	0.20809	5.8925	3.80392e-09	5.67835e-08
ENSG00000170909	OSCAR	protein_coding	1448.73	1.22595	0.14812	8.27672	1.2662e-16	4.64457e-15
ENSG00000170776	AKAP13	protein_coding	2697.7	1.22581	0.17114	7.16261	7.91542e-13	1.87923e-11
ENSG00000266094	RASSF5	protein_coding	3176.15	-1.22509	0.144287	-8.49064	2.05499e-17	8.11927e-16
ENSG00000161642	ZNF385A	protein_coding	235.731	1.22496	0.230771	5.30812	1.10763e-07	1.30315e-06
ENSG00000134001	EIF2S1	protein_coding	909.828	-1.22376	0.166504	-7.34974	1.98595e-13	5.14564e-12
ENSG00000204577	LILRB3	protein_coding	2003.65	1.22241	0.180465	6.77368	1.25552e-11	2.62041e-10
ENSG00000006062	MAP3K14	protein_coding	215.574	-1.22166	0.193563	-6.31143	2.76476e-10	4.78874e-09
ENSG00000066294	CD84	protein_coding	496.614	1.21986	0.188575	6.4688	9.87853e-11	1.82443e-09
ENSG00000174705	SH3PXD2B	protein_coding	389.148	1.21655	0.464388	2.61968	0.00880118	0.0319081
ENSG00000136682	CBWD2	protein_coding	339.052	-1.21568	0.188548	-6.44761	1.13628e-10	2.08161e-09
ENSG00000165526	RPUSD4	protein_coding	158.621	-1.21314	0.24133	-5.02689	4.98491e-07	5.29034e-06
ENSG00000148680	HTR7	protein_coding	154.657	-1.21241	0.224538	-5.3996	6.67897e-08	8.15389e-07
ENSG00000162616	DNAJB4	protein_coding	693.527	-1.21227	0.181631	-6.67434	2.48352e-11	5.00581e-10
ENSG00000115325	DOK1	protein_coding	172.816	1.21049	0.215554	5.6157	1.95768e-08	2.59982e-07
ENSG00000198719	DLL1	protein_coding	932.888	-1.20971	0.206422	-5.86035	4.61888e-09	6.80535e-08
ENSG00000103335	PIEZO1	protein_coding	514.379	-1.20963	0.175194	-6.90455	5.03638e-12	1.09429e-10
ENSG00000132603	NIP7	protein_coding	252.677	-1.209	0.222102	-5.44345	5.22594e-08	6.48425e-07
ENSG00000205268	PDE7A	protein_coding	1361.58	-1.20848	0.163215	-7.40425	1.31896e-13	3.51494e-12
ENSG00000156711	MAPK13	protein_coding	372.01	1.20746	0.192764	6.26393	3.75404e-10	6.41134e-09
ENSG00000179241	LDLRAD3	protein_coding	1144.3	1.20631	0.195196	6.18	6.41036e-10	1.0529e-08
ENSG00000137757	CASP5	protein_coding	1391.6	-1.20495	0.17453	-6.90394	5.05809e-12	1.09751e-10
ENSG00000137752	CASP1	protein_coding	5356.5	-1.20487	0.154187	-7.81434	5.52507e-15	1.72406e-13
ENSG00000101052	IFT52	protein_coding	81.0911	1.20223	0.260899	4.60802	4.06519e-06	3.61115e-05
ENSG00000072864	NDE1	protein_coding	510.756	-1.20219	0.182581	-6.58442	4.56653e-11	8.8885e-10
ENSG00000118640	VAMP8	protein_coding	85.5534	1.20189	0.276211	4.35135	1.35304e-05	0.000107667
ENSG00000153551	CMTM7	protein_coding	142.497	1.20154	0.225245	5.33438	9.5874e-08	1.13724e-06
ENSG00000065029	ZNF76	protein_coding	274.932	1.20107	0.217896	5.51215	3.54484e-08	4.51505e-07
ENSG00000185236	RAB11B	protein_coding	700.972	1.19982	0.163969	7.31737	2.5288e-13	6.42638e-12
ENSG00000175505	CLCF1	protein_coding	919.062	-1.19896	0.156	-7.68566	1.52206e-14	4.48512e-13
ENSG00000203485	INF2	protein_coding	560.088	-1.19846	0.182956	-6.55057	5.73167e-11	1.10347e-09
ENSG00000123983	ACSL3	protein_coding	1026.09	1.19801	0.175225	6.83696	8.08886e-12	1.72219e-10
ENSG00000198839	ZNF277	protein_coding	468.01	-1.1976	0.178623	-6.70463	2.01912e-11	4.11678e-10
ENSG00000145675	PIK3R1	protein_coding	834.941	-1.19699	0.425005	-2.81642	0.00485625	0.0193265
ENSG00000107249	GLIS3	protein_coding	549.857	-1.19478	0.217387	-5.49607	3.88341e-08	4.91476e-07
ENSG00000166471	TMEM41B	protein_coding	126.495	1.19359	0.248961	4.7943	1.63245e-06	1.57331e-05
ENSG00000109920	FNBP4	protein_coding	1158.61	-1.19343	0.15826	-7.54091	4.66721e-14	1.29824e-12
ENSG00000106565	TMEM176B	protein_coding	245.033	1.19107	0.236948	5.02672	4.98928e-07	5.29034e-06
ENSG00000206418	RAB12	protein_coding	1328.21	-1.18928	0.154432	-7.701	1.35006e-14	3.9931e-13
ENSG00000106258	CYP3A5	protein_coding	347.058	-1.18914	0.230529	-5.15829	2.49215e-07	2.77969e-06
ENSG00000239998	LILRA2	protein_coding	4247.21	1.18722	0.171443	6.92488	4.36332e-12	9.58543e-11
ENSG00000115816	CEBPZ	protein_coding	595.363	-1.18446	0.180531	-6.56098	5.34538e-11	1.03411e-09
ENSG00000086062	B4GALT1	protein_coding	7944.36	1.18443	0.172513	6.86571	6.61596e-12	1.4181e-10
ENSG00000117450	PRDX1	protein_coding	2411.83	-1.18323	0.165651	-7.14293	9.13593e-13	2.16253e-11
ENSG00000134070	IRAK2	protein_coding	10851.9	-1.18256	0.152732	-7.7427	9.73263e-15	2.96137e-13
ENSG00000086189	DIMT1	protein_coding	142.015	-1.18252	0.229043	-5.16288	2.43174e-07	2.71612e-06
ENSG00000113649	TCERG1	protein_coding	312	-1.18177	0.185402	-6.3741	1.84046e-10	3.27713e-09
ENSG00000197321	SVIL	protein_coding	1991.04	-1.18163	0.164363	-7.18915	6.5198e-13	1.56663e-11
ENSG00000158122	AAED1	protein_coding	289.084	-1.18019	0.216057	-5.4624	4.69742e-08	5.85629e-07
ENSG00000243646	IL10RB	protein_coding	936.393	1.17992	0.185788	6.35091	2.14048e-10	3.77327e-09
ENSG00000074660	SCARF1	protein_coding	766.285	-1.17983	0.177039	-6.66423	2.66058e-11	5.35589e-10
ENSG00000119729	RHOQ	protein_coding	2461.18	-1.17982	0.152912	-7.71566	1.20361e-14	3.61339e-13
ENSG00000104419	NDRG1	protein_coding	1968.32	1.17952	0.168249	7.01054	2.37404e-12	5.33336e-11
ENSG00000172062	SMN1	protein_coding	304.575	-1.17895	0.204353	-5.76918	7.96559e-09	1.1398e-07
ENSG00000114861	FOXP1	protein_coding	2181.34	-1.1776	0.168353	-6.9948	2.65638e-12	5.95083e-11
ENSG00000014216	CAPN1	protein_coding	1088.07	1.1774	0.174081	6.76353	1.34669e-11	2.79966e-10
ENSG00000150637	CD226	protein_coding	509.571	1.1773	0.22416	5.25204	1.50427e-07	1.74524e-06
ENSG00000134470	IL15RA	protein_coding	2781.44	-1.1757	0.199197	-5.90221	3.5866e-09	5.37415e-08
ENSG00000138463	DIRC2	protein_coding	121.517	1.17536	0.237524	4.94837	7.48374e-07	7.65385e-06
ENSG00000008294	SPAG9	protein_coding	5138.7	-1.17511	0.137177	-8.56635	1.06815e-17	4.38383e-16
ENSG00000180628	PCGF5	protein_coding	933.018	-1.17426	0.159342	-7.36945	1.71336e-13	4.49063e-12
ENSG00000114331	ACAP2	protein_coding	752.44	1.17412	0.187575	6.25947	3.86285e-10	6.56892e-09
ENSG00000114988	LMAN2L	protein_coding	98.6118	1.17313	0.25077	4.6781	2.8955e-06	2.6645e-05
ENSG00000174718	KIAA1551	protein_coding	1142.46	-1.17255	0.163125	-7.18802	6.57359e-13	1.57716e-11
ENSG00000136810	TXN	protein_coding	4462.21	-1.1718	0.153451	-7.63627	2.23598e-14	6.46885e-13
ENSG00000164305	CASP3	protein_coding	845.236	1.17088	0.162417	7.2091	5.63245e-13	1.36581e-11
ENSG00000100453	GZMB	protein_coding	704.857	1.17055	0.215802	5.42417	5.82236e-08	7.18543e-07
ENSG00000175556	LONRF3	protein_coding	301.068	1.16943	0.464279	2.5188	0.0117754	0.040685
ENSG00000114353	GNAI2	protein_coding	5829.03	1.16834	0.145885	8.00863	1.15993e-15	3.85527e-14
ENSG00000149499	EML3	protein_coding	854.972	1.16705	0.192378	6.06644	1.30775e-09	2.06676e-08
ENSG00000103502	CDIPT	protein_coding	132.592	1.16653	0.247142	4.72007	2.35758e-06	2.20527e-05
ENSG00000043143	JADE2	protein_coding	409.212	-1.16441	0.199987	-5.82241	5.80045e-09	8.43668e-08
ENSG00000153574	RPIA	protein_coding	129.559	1.16325	0.233699	4.97756	6.43922e-07	6.66281e-06
ENSG00000026025	VIM	protein_coding	29500.4	-1.16318	0.153843	-7.56085	4.00435e-14	1.12369e-12
ENSG00000116667	C1orf21	protein_coding	806.47	-1.16295	0.203674	-5.70985	1.13075e-08	1.56991e-07
ENSG00000128383	APOBEC3A	protein_coding	5266.77	-1.16273	0.205418	-5.66029	1.51115e-08	2.05142e-07
ENSG00000169410	PTPN9	protein_coding	724.774	1.16208	0.158727	7.32123	2.45714e-13	6.28449e-12
ENSG00000176102	CSTF3	protein_coding	333.912	-1.16147	0.190043	-6.11158	9.86516e-10	1.58431e-08
ENSG00000087111	PIGS	protein_coding	229.081	1.16112	0.195582	5.93673	2.90765e-09	4.42358e-08
ENSG00000124762	CDKN1A	protein_coding	14260.6	-1.15996	0.17099	-6.78381	1.17049e-11	2.45587e-10
ENSG00000159166	LAD1	protein_coding	735.04	-1.15987	0.197251	-5.88017	4.09856e-09	6.09526e-08
ENSG00000176022	B3GALT6	protein_coding	241.679	-1.15957	0.211291	-5.48804	4.06414e-08	5.1353e-07
ENSG00000196547	MAN2A2	protein_coding	356.463	1.15931	0.185868	6.23727	4.45264e-10	7.49166e-09
ENSG00000198001	IRAK4	protein_coding	231.228	1.1562	0.187884	6.15379	7.56548e-10	1.23117e-08
ENSG00000253626	EIF5AL1	protein_coding	919.526	-1.15583	0.154044	-7.50322	6.22688e-14	1.72003e-12
ENSG00000070413	DGCR2	protein_coding	402.506	1.15571	0.189828	6.0882	1.14185e-09	1.81724e-08
ENSG00000116337	AMPD2	protein_coding	358.451	1.1557	0.248303	4.65438	3.24952e-06	2.95602e-05
ENSG00000134697	GNL2	protein_coding	575.109	-1.1546	0.181496	-6.36159	1.99678e-10	3.53567e-09
ENSG00000110719	TCIRG1	protein_coding	1791.72	1.15409	0.15229	7.57827	3.50198e-14	9.93248e-13
ENSG00000122591	FAM126A	protein_coding	640.916	-1.15367	0.194851	-5.92079	3.20401e-09	4.85123e-08
ENSG00000151151	IPMK	protein_coding	286.783	1.1522	0.20413	5.64447	1.65691e-08	2.23402e-07
ENSG00000013619	MAMLD1	protein_coding	1928.53	-1.15154	0.19271	-5.97551	2.29371e-09	3.52652e-08
ENSG00000013583	HEBP1	protein_coding	209.048	-1.15023	0.249929	-4.60224	4.17971e-06	3.70228e-05
ENSG00000161011	SQSTM1	protein_coding	10974.8	-1.14865	0.146654	-7.83234	4.78854e-15	1.50309e-13
ENSG00000066583	ISOC1	protein_coding	120.034	-1.14858	0.257398	-4.46226	8.10989e-06	6.77588e-05
ENSG00000117228	GBP1	protein_coding	15678.9	-1.14791	0.226819	-5.06089	4.17314e-07	4.47247e-06
ENSG00000065150	IPO5	protein_coding	1670.51	-1.14788	0.155181	-7.39702	1.3927e-13	3.69287e-12
ENSG00000159388	BTG2	protein_coding	11956.4	-1.14694	0.183019	-6.2668	3.68548e-10	6.30103e-09
ENSG00000167680	SEMA6B	protein_coding	9637.43	1.14675	0.21888	5.23918	1.61292e-07	1.85773e-06
ENSG00000137497	NUMA1	protein_coding	670.158	1.14656	0.176954	6.4794	9.20884e-11	1.71069e-09
ENSG00000072401	UBE2D1	protein_coding	2286.78	1.14519	0.179408	6.38316	1.73474e-10	3.09931e-09
ENSG00000137100	DCTN3	protein_coding	124.158	1.14456	0.223944	5.11092	3.20596e-07	3.47816e-06
ENSG00000145919	BOD1	protein_coding	141.335	-1.14424	0.228274	-5.0126	5.36998e-07	5.6447e-06
ENSG00000116016	EPAS1	protein_coding	295.854	1.14357	0.212402	5.38399	7.28529e-08	8.81953e-07
ENSG00000002834	LASP1	protein_coding	2513	1.14279	0.16729	6.83117	8.4222e-12	1.78837e-10
ENSG00000164330	EBF1	protein_coding	358.65	-1.14248	0.217901	-5.24312	1.57888e-07	1.82115e-06
ENSG00000168310	IRF2	protein_coding	3568.66	1.14208	0.212189	5.38239	7.35049e-08	8.89169e-07
ENSG00000089060	SLC8B1	protein_coding	377.41	1.14204	0.210987	5.41285	6.20305e-08	7.63153e-07
ENSG00000135074	ADAM19	protein_coding	2993.82	1.14152	0.168284	6.7833	1.17465e-11	2.46134e-10
ENSG00000137094	DNAJB5	protein_coding	627.966	-1.14075	0.208357	-5.47498	4.37563e-08	5.48525e-07
ENSG00000143622	RIT1	protein_coding	3559.47	-1.1401	0.138984	-8.20315	2.34169e-16	8.32058e-15
ENSG00000124731	TREM1	protein_coding	5794.31	1.1385	0.193576	5.88144	4.06716e-09	6.05423e-08
ENSG00000103522	IL21R	protein_coding	448.872	-1.1378	0.234478	-4.85247	1.2193e-06	1.20138e-05
ENSG00000198689	SLC9A6	protein_coding	203.197	1.13777	0.201581	5.64423	1.65926e-08	2.23529e-07
ENSG00000085721	RRN3	protein_coding	506.088	-1.1372	0.189512	-6.00068	1.96497e-09	3.05677e-08
ENSG00000151694	ADAM17	protein_coding	4467.65	-1.13717	0.159988	-7.10782	1.17892e-12	2.74959e-11
ENSG00000139832	RAB20	protein_coding	1574.96	1.13701	0.190287	5.97523	2.29763e-09	3.52652e-08
ENSG00000164751	PEX2	protein_coding	213.576	1.13692	0.193391	5.87887	4.13086e-09	6.13181e-08
ENSG00000154174	TOMM70A	protein_coding	291.744	-1.13586	0.192721	-5.8938	3.7741e-09	5.63914e-08
ENSG00000167604	NFKBID	protein_coding	1239.65	-1.13544	0.175119	-6.48383	8.94204e-11	1.66307e-09
ENSG00000121797	CCRL2	protein_coding	7718.19	-1.13438	0.148849	-7.621	2.51709e-14	7.22946e-13
ENSG00000143545	RAB13	protein_coding	707.762	1.13412	0.191013	5.93741	2.89554e-09	4.40938e-08
ENSG00000177628	GBA	protein_coding	420.433	1.13328	0.184446	6.14425	8.03434e-10	1.30347e-08
ENSG00000105821	DNAJC2	protein_coding	347.763	-1.13308	0.183666	-6.16926	6.86085e-10	1.11995e-08
ENSG00000136045	PWP1	protein_coding	284.943	-1.13179	0.202226	-5.59665	2.18535e-08	2.87737e-07
ENSG00000109756	RAPGEF2	protein_coding	8183.79	-1.13178	0.162226	-6.97659	3.02421e-12	6.73681e-11
ENSG00000128512	DOCK4	protein_coding	9217.61	-1.12841	0.158092	-7.1377	9.49037e-13	2.24309e-11
ENSG00000136840	ST6GALNAC4	protein_coding	92.6399	1.1276	0.288016	3.91505	9.03864e-05	0.000593226
ENSG00000071051	NCK2	protein_coding	442.412	-1.12665	0.19653	-5.73271	9.88357e-09	1.38553e-07
ENSG00000059377	TBXAS1	protein_coding	884.39	1.12639	0.167256	6.73449	1.64504e-11	3.37573e-10
ENSG00000108771	DHX58	protein_coding	4020.15	-1.12616	0.173174	-6.50305	7.87056e-11	1.47764e-09
ENSG00000069869	NEDD4	protein_coding	603.864	-1.12535	0.192567	-5.84392	5.0986e-09	7.49131e-08
ENSG00000173083	HPSE	protein_coding	717.597	1.12147	0.155672	7.20403	5.84572e-13	1.4132e-11
ENSG00000179833	SERTAD2	protein_coding	280.867	-1.12122	0.192078	-5.83731	5.30494e-09	7.76574e-08
ENSG00000136514	RTP4	protein_coding	365.767	-1.1207	0.218078	-5.13899	2.76214e-07	3.0466e-06
ENSG00000114013	CD86	protein_coding	2100.44	1.11993	0.177739	6.301	2.95732e-10	5.11112e-09
ENSG00000090020	SLC9A1	protein_coding	196.82	1.11981	0.246877	4.5359	5.73579e-06	4.94043e-05
ENSG00000123992	DNPEP	protein_coding	505.393	-1.11912	0.18908	-5.91876	3.24386e-09	4.90221e-08
ENSG00000126759	CFP	protein_coding	2829.7	1.11686	0.14787	7.553	4.25343e-14	1.1873e-12
ENSG00000117676	RPS6KA1	protein_coding	3067.78	1.11663	0.15703	7.11093	1.15265e-12	2.69229e-11
ENSG00000116863	ADPRHL2	protein_coding	840.813	-1.11522	0.208486	-5.34914	8.83717e-08	1.05376e-06
ENSG00000115904	SOS1	protein_coding	1764.41	-1.11499	0.150198	-7.42344	1.14118e-13	3.06691e-12
ENSG00000181163	NPM1	protein_coding	323.737	-1.11496	0.175984	-6.3356	2.36419e-10	4.14007e-09
ENSG00000179051	RCC2	protein_coding	280.439	-1.11488	0.239143	-4.66197	3.13197e-06	2.85727e-05
ENSG00000170142	UBE2E1	protein_coding	3042.61	-1.11348	0.149258	-7.46014	8.64316e-14	2.3547e-12
ENSG00000153815	CMIP	protein_coding	1738.64	1.11307	0.15041	7.40021	1.35971e-13	3.61142e-12
ENSG00000143641	GALNT2	protein_coding	717.027	1.11178	0.187846	5.91858	3.24735e-09	4.90283e-08
ENSG00000104312	RIPK2	protein_coding	3096.67	-1.11159	0.210526	-5.28007	1.29136e-07	1.51036e-06
ENSG00000011638	TMEM159	protein_coding	99.5385	-1.11141	0.310942	-3.57431	0.000351148	0.00198842
ENSG00000175137	SH3BP5L	protein_coding	245.134	1.11073	0.219272	5.06556	4.07211e-07	4.37304e-06
ENSG00000055044	NOP58	protein_coding	580.939	-1.10823	0.189811	-5.83858	5.26482e-09	7.71413e-08
ENSG00000197122	SRC	protein_coding	12583.4	-1.10806	0.157475	-7.03641	1.97258e-12	4.4886e-11
ENSG00000159335	PTMS	protein_coding	97.7315	-1.10771	0.270598	-4.09358	4.24769e-05	0.000303355
ENSG00000138035	PNPT1	protein_coding	618.488	-1.10731	0.195837	-5.65422	1.56556e-08	2.11804e-07
ENSG00000123728	RAP2C	protein_coding	3063.9	-1.10661	0.191206	-5.7875	7.14415e-09	1.03061e-07
ENSG00000108561	C1QBP	protein_coding	205.392	-1.10591	0.208232	-5.31095	1.09057e-07	1.28403e-06
ENSG00000175895	PLEKHF2	protein_coding	1200.74	-1.10586	0.184173	-6.00444	1.91998e-09	2.98971e-08
ENSG00000139112	GABARAPL1	protein_coding	594.569	1.10483	0.237734	4.64734	3.36242e-06	3.04304e-05
ENSG00000101361	NOP56	protein_coding	371.264	-1.10246	0.206875	-5.32913	9.86864e-08	1.16799e-06
ENSG00000065989	PDE4A	protein_coding	2164.71	1.10199	0.173264	6.36019	2.01504e-10	3.56006e-09
ENSG00000140450	ARRDC4	protein_coding	2609.1	-1.10193	0.153449	-7.18109	6.91583e-13	1.64931e-11
ENSG00000157954	WIPI2	protein_coding	474.31	1.10007	0.1885	5.83588	5.35059e-09	7.82536e-08
ENSG00000110080	ST3GAL4	protein_coding	455.416	-1.09998	0.205435	-5.35437	8.58556e-08	1.02839e-06
ENSG00000102572	STK24	protein_coding	2637.25	1.09985	0.224887	4.89068	1.00486e-06	1.00695e-05
ENSG00000189308	LIN54	protein_coding	242.813	1.09938	0.196703	5.58903	2.28338e-08	2.99233e-07
ENSG00000120910	PPP3CC	protein_coding	628.876	-1.09934	0.169365	-6.49093	8.53056e-11	1.59401e-09
ENSG00000135905	DOCK10	protein_coding	1348.82	-1.09925	0.174289	-6.30703	2.84432e-10	4.92117e-09
ENSG00000021574	SPAST	protein_coding	191.027	1.09886	0.240266	4.57353	4.79585e-06	4.19914e-05
ENSG00000180776	ZDHHC20	protein_coding	460.906	1.09863	0.179318	6.12671	8.97146e-10	1.45106e-08
ENSG00000118762	PKD2	protein_coding	183.299	1.0967	0.212059	5.17168	2.31997e-07	2.60227e-06
ENSG00000174125	TLR1	protein_coding	636.021	1.09637	0.211914	5.17366	2.29554e-07	2.57851e-06
ENSG00000081320	STK17B	protein_coding	1231.86	-1.09509	0.19361	-5.65616	1.54797e-08	2.09603e-07
ENSG00000177409	SAMD9L	protein_coding	4283.44	-1.095	0.185478	-5.90364	3.55561e-09	5.33768e-08
ENSG00000100342	APOL1	protein_coding	1109.49	-1.09497	0.170229	-6.43233	1.25665e-10	2.28892e-09
ENSG00000106367	AP1S1	protein_coding	41.6358	1.09485	0.334248	3.27556	0.00105454	0.00523252
ENSG00000174839	DENND6A	protein_coding	305.972	1.0937	0.196044	5.57885	2.42108e-08	3.15715e-07
ENSG00000132792	CTNNBL1	protein_coding	1193.66	1.09153	0.153014	7.13357	9.78006e-13	2.30812e-11
ENSG00000140280	LYSMD2	protein_coding	786.32	-1.09076	0.187185	-5.82717	5.63747e-09	8.21467e-08
ENSG00000167995	BEST1	protein_coding	821.744	1.09026	0.164256	6.63758	3.18872e-11	6.35463e-10
ENSG00000112941	PAPD7	protein_coding	648.239	-1.08983	0.167637	-6.50113	7.97169e-11	1.49309e-09
ENSG00000214212	C19orf38	protein_coding	170.675	1.08981	0.258968	4.20827	2.57334e-05	0.000191709
ENSG00000142546	NOSIP	protein_coding	490.086	1.08938	0.195652	5.56793	2.57778e-08	3.35598e-07
ENSG00000116649	SRM	protein_coding	114.446	-1.08927	0.260223	-4.18589	2.84046e-05	0.000209935
ENSG00000204310	AGPAT1	protein_coding	208.497	1.0891	0.23161	4.70229	2.57262e-06	2.39373e-05
ENSG00000130227	XPO7	protein_coding	298.579	1.08899	0.195832	5.56087	2.6844e-08	3.48336e-07
ENSG00000198830	HMGN2	protein_coding	104.811	1.08789	0.249028	4.36854	1.25078e-05	0.00010048
ENSG00000277117	ICOSLG	protein_coding	165.771	-1.08755	0.227926	-4.7715	1.82862e-06	1.74543e-05
ENSG00000197208	SLC22A4	protein_coding	133.555	1.08615	0.252845	4.29573	1.74117e-05	0.000134771
ENSG00000168389	MFSD2A	protein_coding	3813.79	-1.08576	0.160904	-6.7479	1.50003e-11	3.10221e-10
ENSG00000144895	EIF2A	protein_coding	913.394	-1.0856	0.177927	-6.10136	1.05168e-09	1.68385e-08
ENSG00000169896	ITGAM	protein_coding	404.487	1.08391	0.188095	5.76255	8.28532e-09	1.18235e-07
ENSG00000119917	IFIT3	protein_coding	13986.1	-1.08357	0.19285	-5.61874	1.92359e-08	2.55668e-07
ENSG00000166226	CCT2	protein_coding	968.953	-1.08124	0.169313	-6.38608	1.70196e-10	3.0476e-09
ENSG00000120875	DUSP4	protein_coding	3736.37	1.08032	0.146174	7.39063	1.46134e-13	3.85556e-12
ENSG00000153786	ZDHHC7	protein_coding	340.174	1.08027	0.176342	6.12602	9.01019e-10	1.45436e-08
ENSG00000165025	SYK	protein_coding	3010.98	1.07971	0.155941	6.92386	4.39507e-12	9.62854e-11
ENSG00000116017	ARID3A	protein_coding	1227.66	1.07944	0.190537	5.66524	1.46823e-08	1.99827e-07
ENSG00000112640	PPP2R5D	protein_coding	163.917	1.07829	0.236451	4.56032	5.1076e-06	4.44029e-05
ENSG00000181991	MRPS11	protein_coding	189.549	1.07528	0.22393	4.80189	1.57179e-06	1.51761e-05
ENSG00000142686	C1orf216	protein_coding	174.624	-1.07479	0.208525	-5.15424	2.54659e-07	2.83444e-06
ENSG00000040633	PHF23	protein_coding	435.044	1.07466	0.179338	5.99238	2.06793e-09	3.19504e-08
ENSG00000178927	C17orf62	protein_coding	589.653	1.07447	0.16832	6.38349	1.731e-10	3.0961e-09
ENSG00000205710	C17orf107	protein_coding	153.79	1.07426	0.22771	4.71767	2.38566e-06	2.23022e-05
ENSG00000144746	ARL6IP5	protein_coding	1009.33	1.07421	0.174407	6.15925	7.30921e-10	1.19069e-08
ENSG00000135912	TTLL4	protein_coding	1818.83	1.07366	0.217906	4.92718	8.3427e-07	8.4669e-06
ENSG00000151304	SRFBP1	protein_coding	135.068	-1.07309	0.25275	-4.24566	2.17949e-05	0.000164925
ENSG00000096060	FKBP5	protein_coding	670.608	-1.07116	0.219604	-4.87768	1.07341e-06	1.0669e-05
ENSG00000135838	NPL	protein_coding	165.663	1.07005	0.214646	4.98519	6.19019e-07	6.42187e-06
ENSG00000105518	TMEM205	protein_coding	103.008	1.06922	0.251118	4.25784	2.06413e-05	0.000157312
ENSG00000213585	VDAC1	protein_coding	876.174	-1.0684	0.164653	-6.48882	8.65124e-11	1.61277e-09
ENSG00000187446	CHP1	protein_coding	480.898	1.06717	0.171574	6.21987	4.9756e-10	8.3012e-09
ENSG00000239961	LILRA4	protein_coding	111.292	1.06708	0.241503	4.41849	9.93934e-06	8.15006e-05
ENSG00000102580	DNAJC3	protein_coding	7846.49	-1.06689	0.13828	-7.71543	1.20575e-14	3.61339e-13
ENSG00000178567	EPM2AIP1	protein_coding	530.201	-1.06438	0.187067	-5.68984	1.27155e-08	1.74707e-07
ENSG00000108179	PPIF	protein_coding	14038.5	-1.06368	0.149304	-7.12425	1.04647e-12	2.45874e-11
ENSG00000092929	UNC13D	protein_coding	1399.9	1.06354	0.16077	6.61528	3.70843e-11	7.31689e-10
ENSG00000060762	MPC1	protein_coding	87.337	1.06294	0.256785	4.13942	3.48186e-05	0.000253216
ENSG00000173846	PLK3	protein_coding	4355.23	-1.06246	0.175281	-6.06149	1.34864e-09	2.12928e-08
ENSG00000196684	HSH2D	protein_coding	626.831	-1.06122	0.22066	-4.80931	1.51449e-06	1.46664e-05
ENSG00000083312	TNPO1	protein_coding	1444.18	-1.06088	0.146179	-7.25739	3.94626e-13	9.80883e-12
ENSG00000105281	SLC1A5	protein_coding	550.038	-1.06043	0.191839	-5.5277	3.24458e-08	4.1526e-07
ENSG00000129473	BCL2L2	protein_coding	180.48	1.05963	0.213514	4.9628	6.94853e-07	7.15717e-06
ENSG00000198682	PAPSS2	protein_coding	2310.05	1.05853	0.18472	5.73046	1.0016e-08	1.40286e-07
ENSG00000140564	FURIN	protein_coding	10646.6	1.05829	0.18433	5.7413	9.39538e-09	1.32646e-07
ENSG00000181788	SIAH2	protein_coding	981.656	-1.05748	0.205134	-5.15505	2.53557e-07	2.82416e-06
ENSG00000084090	STARD7	protein_coding	923.544	-1.05696	0.162073	-6.52149	6.96104e-11	1.32338e-09
ENSG00000102393	GLA	protein_coding	2533.47	-1.05645	0.153067	-6.90188	5.13191e-12	1.11201e-10
ENSG00000160013	PTGIR	protein_coding	1337.18	-1.05632	0.204412	-5.16762	2.37095e-07	2.65383e-06
ENSG00000100938	GMPR2	protein_coding	155.066	1.05545	0.216669	4.87126	1.10891e-06	1.10019e-05
ENSG00000117713	ARID1A	protein_coding	908.531	1.05449	0.171377	6.15306	7.60025e-10	1.23556e-08
ENSG00000144381	HSPD1	protein_coding	1201.85	-1.05386	0.169257	-6.22635	4.77427e-10	7.98207e-09
ENSG00000163823	CCR1	protein_coding	3110.38	1.05207	0.187985	5.59655	2.1866e-08	2.87737e-07
ENSG00000125733	TRIP10	protein_coding	6192.58	-1.05198	0.162979	-6.4547	1.08437e-10	1.9934e-09
ENSG00000048544	MRPS10	protein_coding	283.463	-1.05097	0.211468	-4.9699	6.6988e-07	6.91339e-06
ENSG00000110931	CAMKK2	protein_coding	1025.12	-1.0509	0.148902	-7.05767	1.6932e-12	3.86952e-11
ENSG00000162909	CAPN2	protein_coding	4330.91	-1.05032	0.161473	-6.50465	7.7872e-11	1.46372e-09
ENSG00000158156	XKR8	protein_coding	74.7526	1.05008	0.307238	3.4178	0.000631285	0.00333667
ENSG00000129003	VPS13C	protein_coding	1664.6	-1.05	0.191606	-5.47998	4.25379e-08	5.35363e-07
ENSG00000122862	SRGN	protein_coding	82604.1	1.04988	0.150606	6.97101	3.14665e-12	6.97047e-11
ENSG00000088812	ATRN	protein_coding	301.898	1.04906	0.204045	5.1413	2.72842e-07	3.0199e-06
ENSG00000130958	SLC35D2	protein_coding	81.3614	1.04891	0.283918	3.69441	0.000220399	0.00131999
ENSG00000271503	CCL5	protein_coding	2642.81	-1.04886	0.200985	-5.21862	1.80265e-07	2.06427e-06
ENSG00000116815	CD58	protein_coding	799.281	-1.04846	0.166708	-6.28922	3.19059e-10	5.49037e-09
ENSG00000188559	RALGAPA2	protein_coding	942.399	-1.0476	0.195611	-5.35553	8.53045e-08	1.02256e-06
ENSG00000197329	PELI1	protein_coding	12160	-1.04732	0.160413	-6.52887	6.6267e-11	1.26766e-09
ENSG00000138629	UBL7	protein_coding	146.567	1.04508	0.223517	4.6756	2.931e-06	2.68938e-05
ENSG00000160712	IL6R	protein_coding	3439.94	-1.04302	0.141791	-7.35609	1.89372e-13	4.9308e-12
ENSG00000168002	POLR2G	protein_coding	279.982	1.04248	0.215362	4.84061	1.29444e-06	1.27225e-05
ENSG00000136271	DDX56	protein_coding	477.136	-1.04075	0.163263	-6.37465	1.83386e-10	3.26904e-09
ENSG00000172817	CYP7B1	protein_coding	77.5899	-1.03978	0.328213	-3.168	0.00153492	0.00724278
ENSG00000277203	F8A1	protein_coding	104.279	-1.03909	0.251157	-4.13722	3.51545e-05	0.000255066
ENSG00000115267	IFIH1	protein_coding	5052.39	-1.03812	0.184091	-5.63916	1.7088e-08	2.29037e-07
ENSG00000167280	ENGASE	protein_coding	506.3	-1.03689	0.18181	-5.70314	1.17621e-08	1.62592e-07
ENSG00000175215	CTDSP2	protein_coding	1360.1	1.03663	0.15669	6.61579	3.69582e-11	7.30108e-10
ENSG00000136044	APPL2	protein_coding	160.073	1.03623	0.206207	5.02518	5.02963e-07	5.32248e-06
ENSG00000085117	CD82	protein_coding	9662.33	1.0361	0.217936	4.75414	1.99298e-06	1.88531e-05
ENSG00000041802	LSG1	protein_coding	301.521	-1.03595	0.189847	-5.45678	4.84841e-08	6.03505e-07
ENSG00000130024	PHF10	protein_coding	181.795	1.03588	0.232451	4.45635	8.33677e-06	6.94352e-05
ENSG00000008952	SEC62	protein_coding	2508.46	1.03554	0.16591	6.24159	4.33142e-10	7.31872e-09
ENSG00000141994	DUS3L	protein_coding	155.833	-1.03517	0.216766	-4.77552	1.79242e-06	1.71397e-05
ENSG00000196449	YRDC	protein_coding	1181.62	-1.03357	0.158403	-6.5249	6.80471e-11	1.29903e-09
ENSG00000147872	PLIN2	protein_coding	338.21	1.03347	0.180021	5.7408	9.42284e-09	1.32916e-07
ENSG00000120656	TAF12	protein_coding	168.398	1.03217	0.214595	4.80986	1.51036e-06	1.46543e-05
ENSG00000182957	SPATA13	protein_coding	2692.57	1.03208	0.196159	5.26147	1.42909e-07	1.66531e-06
ENSG00000161791	FMNL3	protein_coding	5844.82	-1.02953	0.166514	-6.18282	6.29675e-10	1.03531e-08
ENSG00000109320	NFKB1	protein_coding	41836	-1.02889	0.163683	-6.2859	3.25954e-10	5.60294e-09
ENSG00000042753	AP2S1	protein_coding	263.441	1.02656	0.195494	5.25112	1.51179e-07	1.75268e-06
ENSG00000124479	NDP	protein_coding	242.698	-1.02608	0.239475	-4.28471	1.82975e-05	0.000140804
ENSG00000011451	WIZ	protein_coding	283.901	-1.02526	0.178577	-5.74131	9.39471e-09	1.32646e-07
ENSG00000102531	FNDC3A	protein_coding	689.741	-1.02515	0.184267	-5.56336	2.64625e-08	3.43948e-07
ENSG00000129465	RIPK3	protein_coding	140.516	1.02476	0.230794	4.44017	8.98882e-06	7.43591e-05
ENSG00000118495	PLAGL1	protein_coding	289.917	-1.02381	0.185975	-5.50509	3.6899e-08	4.6773e-07
ENSG00000173511	VEGFB	protein_coding	74.1231	1.02262	0.270828	3.77589	0.000159436	0.000985723
ENSG00000106868	SUSD1	protein_coding	783.944	1.02256	0.169181	6.04418	1.50176e-09	2.35893e-08
ENSG00000031081	ARHGAP31	protein_coding	2216.3	-1.02215	0.157004	-6.51034	7.49807e-11	1.41776e-09
ENSG00000104885	DOT1L	protein_coding	4392.27	-1.02137	0.140158	-7.28729	3.16248e-13	7.91017e-12
ENSG00000141526	SLC16A3	protein_coding	3214.18	1.02121	0.197623	5.16744	2.37322e-07	2.6545e-06
ENSG00000108262	GIT1	protein_coding	321.905	1.02066	0.177701	5.74368	9.26415e-09	1.3106e-07
ENSG00000170892	TSEN34	protein_coding	240.022	1.02057	0.208568	4.89325	9.91835e-07	9.94527e-06
ENSG00000067082	KLF6	protein_coding	7701.62	-1.0188	0.159339	-6.39394	1.6166e-10	2.9013e-09
ENSG00000269713	NBPF9	protein_coding	2079.66	-1.01853	0.169443	-6.01108	1.84292e-09	2.87535e-08
ENSG00000140332	TLE3	protein_coding	4237.15	1.01727	0.215945	4.7108	2.46751e-06	2.30267e-05
ENSG00000115541	HSPE1	protein_coding	118.292	-1.01645	0.228423	-4.44985	8.59322e-06	7.14213e-05
ENSG00000113282	CLINT1	protein_coding	2121.87	-1.01569	0.191205	-5.31204	1.08403e-07	1.27728e-06
ENSG00000197860	SGTB	protein_coding	1241.92	-1.01471	0.176241	-5.75749	8.5374e-09	1.21614e-07
ENSG00000167618	LAIR2	protein_coding	314.288	1.01362	0.218038	4.64884	3.33807e-06	3.02445e-05
ENSG00000136379	ABHD17C	protein_coding	937.655	1.01313	0.224083	4.52123	6.14811e-06	5.2727e-05
ENSG00000090924	PLEKHG2	protein_coding	973.57	1.01307	0.16202	6.25273	4.03341e-10	6.84431e-09
ENSG00000115419	GLS	protein_coding	1998.36	-1.01296	0.152645	-6.63605	3.2221e-11	6.41311e-10
ENSG00000204574	ABCF1	protein_coding	2060.23	-1.0119	0.1667	-6.07019	1.27761e-09	2.02315e-08
ENSG00000121380	BCL2L14	protein_coding	459.35	-1.01103	0.249381	-4.05415	5.03178e-05	0.000353159
ENSG00000088888	MAVS	protein_coding	649.646	1.01082	0.16589	6.09333	1.10587e-09	1.76705e-08
ENSG00000110697	PITPNM1	protein_coding	866.835	1.01033	0.163156	6.1924	5.9254e-10	9.77291e-09
ENSG00000100299	ARSA	protein_coding	117.19	1.00967	0.250125	4.03664	5.42219e-05	0.000378053
ENSG00000141480	ARRB2	protein_coding	7468.74	1.00961	0.146041	6.9132	4.73842e-12	1.0338e-10
ENSG00000204020	LIPN	protein_coding	463.878	1.00902	0.185413	5.44201	5.26841e-08	6.52206e-07
ENSG00000155115	GTF3C6	protein_coding	272.633	-1.00846	0.192692	-5.23353	1.66303e-07	1.91266e-06
ENSG00000108861	DUSP3	protein_coding	1756.09	-1.00758	0.176795	-5.69912	1.20431e-08	1.66186e-07
ENSG00000187608	ISG15	protein_coding	26010.1	-1.00704	0.19701	-5.11162	3.19408e-07	3.47002e-06
ENSG00000176393	RNPEP	protein_coding	443.987	1.00703	0.183998	5.47305	4.42355e-08	5.54095e-07
ENSG00000003402	CFLAR	protein_coding	13805.4	-1.00618	0.15011	-6.70295	2.0425e-11	4.1591e-10
ENSG00000179144	GIMAP7	protein_coding	77.6437	-1.00607	0.27919	-3.60354	0.000313916	0.00180193
ENSG00000166592	RRAD	protein_coding	84.0678	-1.00566	0.255406	-3.9375	8.2336e-05	0.000547172
ENSG00000180992	MRPL14	protein_coding	401.691	-1.00564	0.201064	-5.00161	5.68535e-07	5.95257e-06
ENSG00000100485	SOS2	protein_coding	690.661	1.00428	0.158801	6.32411	2.54702e-10	4.44066e-09
ENSG00000090621	PABPC4	protein_coding	1369.56	-1.00311	0.156588	-6.40606	1.49331e-10	2.69831e-09
ENSG00000100744	GSKIP	protein_coding	134.796	1.00197	0.223745	4.47819	7.52788e-06	6.32621e-05
ENSG00000116698	SMG7	protein_coding	4498.64	-1.00175	0.176374	-5.6797	1.34931e-08	1.8491e-07
ENSG00000099875	MKNK2	protein_coding	474.145	1.00037	0.194399	5.14596	2.6616e-07	2.95005e-06

## Sheet: VitD_A.f.
Genes significantly regulated by vitD during A. fumigatus challenge					Comparison: vitD+A.f. vs A.f
EnsemblID	geneName	bio_type	baseMean	log2FoldChange	lfcSE	stat	pvalue	padj
ENSG00000165140	FBP1	protein_coding	8788.87	6.52968	0.159821	40.8561	0	0
ENSG00000178726	THBD	protein_coding	3814.48	4.96372	0.178936	27.7401	2.2916e-169	1.1227e-165
ENSG00000131435	PDLIM4	protein_coding	557.394	4.54121	0.188145	24.1368	1.0279e-128	3.777e-125
ENSG00000104267	CA2	protein_coding	7029.93	4.47759	0.127244	35.189	2.943e-271	2.1628e-267
ENSG00000092068	SLC7A8	protein_coding	587.283	4.31858	0.20034	21.5562	4.6266e-103	1.1334e-99
ENSG00000170323	FABP4	protein_coding	414.438	-4.2679	0.212149	-20.1175	5.18844e-90	8.47329e-87
ENSG00000019186	CYP24A1	protein_coding	11884	3.87387	0.366526	10.5692	4.14195e-26	7.80492e-24
ENSG00000165959	CLMN	protein_coding	1740.01	3.50754	0.168859	20.772	7.7582e-96	1.42538e-92
ENSG00000114270	COL7A1	protein_coding	1244.29	3.47649	0.151908	22.8855	6.4854e-116	1.9065e-112
ENSG00000185909	KLHDC8B	protein_coding	591.917	3.33087	0.341339	9.75825	1.70072e-22	2.52497e-20
ENSG00000140598	EFTUD1	protein_coding	2665.33	3.27081	0.169719	19.2718	9.25675e-83	1.36056e-79
ENSG00000114268	PFKFB4	protein_coding	1419.51	3.24034	0.15194	21.3265	6.45e-101	1.35432e-97
ENSG00000196878	LAMB3	protein_coding	3563.56	3.18322	0.17435	18.2577	1.79867e-74	1.88835e-71
ENSG00000123689	G0S2	protein_coding	17323	3.0417	0.168168	18.0873	4.01391e-73	3.9331e-70
ENSG00000078401	EDN1	protein_coding	643.505	3.02656	0.350138	8.64392	5.43147e-18	5.7433e-16
ENSG00000184831	APOO	protein_coding	134.218	3.01266	0.23094	13.0452	6.76399e-39	2.48543e-36
ENSG00000099985	OSM	protein_coding	2543.89	3.00023	0.163668	18.3312	4.66651e-75	5.7157e-72
ENSG00000153162	BMP6	protein_coding	746.931	2.86589	0.195519	14.6578	1.20066e-48	7.67271e-46
ENSG00000103196	CRISPLD2	protein_coding	591.441	2.85945	0.182273	15.6877	1.83568e-55	1.49893e-52
ENSG00000113108	APBB3	protein_coding	884.373	2.82571	0.154607	18.2768	1.26699e-74	1.43248e-71
ENSG00000166313	APBB1	protein_coding	436.278	2.65891	0.184242	14.4317	3.27104e-47	2.00324e-44
ENSG00000170458	CD14	protein_coding	23736.2	2.62282	0.297509	8.81593	1.18693e-18	1.34196e-16
ENSG00000172548	NIPAL4	protein_coding	781.264	2.62133	0.189451	13.8365	1.53573e-43	7.7835e-41
ENSG00000165359	DDX26B	protein_coding	493.292	2.56099	0.182599	14.0252	1.09334e-44	5.73927e-42
ENSG00000196562	SULF2	protein_coding	1301.74	2.49631	0.135269	18.4544	4.80829e-76	6.42475e-73
ENSG00000104921	FCER2	protein_coding	219.871	-2.47195	0.238964	-10.3445	4.43412e-25	7.94788e-23
ENSG00000126262	FFAR2	protein_coding	1040.6	2.42301	0.164738	14.7082	5.7088e-49	3.814e-46
ENSG00000113068	PFDN1	protein_coding	978.103	2.35589	0.141954	16.5961	7.43488e-62	6.42811e-59
ENSG00000180530	NRIP1	protein_coding	1764.29	2.31432	0.172693	13.4014	5.93546e-41	2.49255e-38
ENSG00000172594	SMPDL3A	protein_coding	333.598	2.20297	0.199531	11.0408	2.42962e-28	5.17545e-26
ENSG00000135503	ACVR1B	protein_coding	1511.3	2.1727	0.160283	13.5554	7.35986e-42	3.27804e-39
ENSG00000169896	ITGAM	protein_coding	5722.55	2.16742	0.145805	14.8652	5.5467e-50	3.88216e-47
ENSG00000012779	ALOX5	protein_coding	1444.11	2.11627	0.168037	12.5941	2.2763e-36	7.27326e-34
ENSG00000125810	CD93	protein_coding	2817.17	2.10371	0.188901	11.1366	8.32262e-29	1.82576e-26
ENSG00000118707	TGIF2	protein_coding	817.491	2.05838	0.138164	14.8981	3.39329e-50	2.49373e-47
ENSG00000276600	RAB7B	protein_coding	1931.11	-2.0417	0.174604	-11.6933	1.37958e-31	3.55738e-29
ENSG00000105697	HAMP	protein_coding	147.278	-2.02838	0.214688	-9.44807	3.45144e-21	4.83137e-19
ENSG00000113070	HBEGF	protein_coding	5527.41	2.00279	0.333182	6.01109	1.8428e-09	7.09043e-08
ENSG00000167207	NOD2	protein_coding	626.805	1.99472	0.163884	12.1716	4.40602e-34	1.2698e-31
ENSG00000004468	CD38	protein_coding	79.3248	1.99196	0.291765	6.82726	8.65496e-12	4.69412e-10
ENSG00000167680	SEMA6B	protein_coding	9874.84	1.97581	0.294413	6.71102	1.93265e-11	9.86324e-10
ENSG00000186074	CD300LF	protein_coding	625.635	1.97499	0.347493	5.68353	1.31943e-08	4.44792e-07
ENSG00000118777	ABCG2	protein_coding	123.782	-1.97143	0.286495	-6.8812	5.93517e-12	3.27951e-10
ENSG00000102804	TSC22D1	protein_coding	1883.48	1.95805	0.162811	12.0265	2.57902e-33	7.01972e-31
ENSG00000111344	RASAL1	protein_coding	411.204	-1.95607	0.174473	-11.2113	3.58912e-29	8.11583e-27
ENSG00000186818	LILRB4	protein_coding	6206.07	1.9437	0.145432	13.365	9.68693e-41	3.95496e-38
ENSG00000134061	CD180	protein_coding	1432.39	-1.93746	0.137644	-14.0759	5.34245e-45	2.90827e-42
ENSG00000225697	SLC26A6	protein_coding	760.873	1.92232	0.165071	11.6454	2.42099e-31	6.13511e-29
ENSG00000169860	P2RY1	protein_coding	242.003	1.91152	0.176301	10.8424	2.16781e-27	4.36473e-25
ENSG00000137801	THBS1	protein_coding	15949.5	-1.91055	0.140706	-13.5783	5.38704e-42	2.47433e-39
ENSG00000136802	LRRC8A	protein_coding	2798.37	1.91008	0.133764	14.2795	2.93731e-46	1.66048e-43
ENSG00000166311	SMPD1	protein_coding	2388.05	1.9006	0.146039	13.0144	1.01401e-38	3.6351e-36
ENSG00000164169	PRMT9	protein_coding	158.576	1.87925	0.212353	8.84964	8.7804e-19	1.00824e-16
ENSG00000138463	DIRC2	protein_coding	716.454	1.87424	0.175038	10.7076	9.3738e-27	1.7893e-24
ENSG00000160789	LMNA	protein_coding	4913.8	-1.86093	0.171341	-10.861	1.7676e-27	3.60837e-25
ENSG00000105855	ITGB8	protein_coding	690.42	1.85321	0.183571	10.0953	5.79292e-24	9.6755e-22
ENSG00000156711	MAPK13	protein_coding	4875.81	1.85127	0.141519	13.0815	4.20175e-39	1.58352e-36
ENSG00000115414	FN1	protein_coding	6558.45	1.84827	0.163011	11.3383	8.47415e-30	2.04185e-27
ENSG00000040933	INPP4A	protein_coding	403.303	1.84704	0.166837	11.0709	1.73593e-28	3.75216e-26
ENSG00000198018	ENTPD7	protein_coding	4557.8	1.81203	0.150343	12.0526	1.87899e-33	5.21083e-31
ENSG00000118689	FOXO3	protein_coding	1074.18	1.81143	0.139338	13.0003	1.21898e-38	4.26586e-36
ENSG00000214193	SH3D21	protein_coding	1224.33	1.8039	0.146317	12.3287	6.34705e-35	1.90386e-32
ENSG00000213523	SRA1	protein_coding	1160.32	1.79206	0.146317	12.2478	1.72697e-34	5.0766e-32
ENSG00000073737	DHRS9	protein_coding	1164.71	1.78009	0.165728	10.741	6.53226e-27	1.26331e-24
ENSG00000205755	CRLF2	protein_coding	916.656	-1.7786	0.195383	-9.10314	8.77555e-20	1.06598e-17
ENSG00000106178	CCL24	protein_coding	18435.4	-1.77713	0.333521	-5.32839	9.90851e-08	2.84444e-06
ENSG00000179163	FUCA1	protein_coding	769.473	1.77105	0.314122	5.6381	1.71937e-08	5.71748e-07
ENSG00000145555	MYO10	protein_coding	679.63	-1.76822	0.146602	-12.0614	1.68896e-33	4.77391e-31
ENSG00000183605	SFXN4	protein_coding	157.59	1.76079	0.236417	7.44778	9.49212e-14	6.67537e-12
ENSG00000140391	TSPAN3	protein_coding	4868.32	1.75985	0.133476	13.1848	1.07351e-39	4.15224e-37
ENSG00000105246	EBI3	protein_coding	234.735	-1.74901	0.209021	-8.36762	5.87953e-17	5.68535e-15
ENSG00000135218	CD36	protein_coding	3142.85	-1.73253	0.133934	-12.9357	2.83005e-38	9.6735e-36
ENSG00000143344	RGL1	protein_coding	2990.9	-1.72488	0.167981	-10.2683	9.79436e-25	1.71378e-22
ENSG00000158714	SLAMF8	protein_coding	339.928	-1.71816	0.223134	-7.70011	1.35946e-14	1.0353e-12
ENSG00000256235	SMIM3	protein_coding	3013.11	1.69214	0.134851	12.5483	4.06389e-36	1.27087e-33
ENSG00000012124	CD22	protein_coding	666.211	-1.68025	0.159447	-10.538	5.77209e-26	1.0739e-23
ENSG00000165879	FRAT1	protein_coding	128.098	1.67376	0.214179	7.81479	5.50558e-15	4.35059e-13
ENSG00000119686	FLVCR2	protein_coding	1063.2	-1.66926	0.139724	-11.9468	6.7471e-33	1.77087e-30
ENSG00000163661	PTX3	protein_coding	503.458	-1.66224	0.176998	-9.39127	5.92811e-21	7.92104e-19
ENSG00000077420	APBB1IP	protein_coding	1341.64	1.65926	0.134019	12.3808	3.32041e-35	1.01674e-32
ENSG00000168685	IL7R	protein_coding	1931.31	-1.64161	0.194446	-8.44246	3.10738e-17	3.14981e-15
ENSG00000110042	DTX4	protein_coding	509.348	-1.63978	0.15829	-10.3593	3.79642e-25	6.88887e-23
ENSG00000137496	IL18BP	protein_coding	537.626	-1.63573	0.165494	-9.88392	4.88806e-23	7.48382e-21
ENSG00000162745	OLFML2B	protein_coding	222.593	-1.62119	0.20831	-7.7826	7.10504e-15	5.58449e-13
ENSG00000151715	TMEM45B	protein_coding	157.097	-1.6177	0.254154	-6.36503	1.95246e-10	8.4903e-09
ENSG00000105825	TFPI2	protein_coding	94.0512	-1.61729	0.271762	-5.95113	2.66305e-09	1.00363e-07
ENSG00000103490	PYCARD	protein_coding	104.656	1.61492	0.250905	6.43636	1.22369e-10	5.48347e-09
ENSG00000066294	CD84	protein_coding	2363.34	1.61278	0.12699	12.7	5.91021e-37	1.93041e-34
ENSG00000174600	CMKLR1	protein_coding	665.162	1.61037	0.155146	10.3797	3.06729e-25	5.63538e-23
ENSG00000130775	THEMIS2	protein_coding	3691.33	1.60769	0.134449	11.9576	5.92186e-33	1.58254e-30
ENSG00000175591	P2RY2	protein_coding	105.463	1.60499	0.279526	5.74182	9.36643e-09	3.23164e-07
ENSG00000157827	FMNL2	protein_coding	279.914	-1.58863	0.202895	-7.82981	4.88622e-15	3.90313e-13
ENSG00000135476	ESPL1	protein_coding	911.15	-1.58568	0.142365	-11.1381	8.1833e-29	1.8224e-26
ENSG00000139289	PHLDA1	protein_coding	2815.08	-1.5855	0.174483	-9.08688	1.01923e-19	1.22793e-17
ENSG00000115828	QPCT	protein_coding	1409.3	1.5641	0.138575	11.2871	1.52017e-29	3.60379e-27
ENSG00000140465	CYP1A1	protein_coding	117.263	1.55856	0.215642	7.22751	4.91913e-13	3.18508e-11
ENSG00000135636	DYSF	protein_coding	817.149	1.55481	0.165354	9.40289	5.30837e-21	7.2243e-19
ENSG00000138814	PPP3CA	protein_coding	1657.08	1.55363	0.165102	9.4101	4.95644e-21	6.80839e-19
ENSG00000108691	CCL2	protein_coding	11518	-1.55327	0.170188	-9.12679	7.05624e-20	8.64272e-18
ENSG00000186827	TNFRSF4	protein_coding	811.706	-1.55004	0.143652	-10.7903	3.82722e-27	7.50033e-25
ENSG00000120337	TNFSF18	protein_coding	179.954	-1.54887	0.233002	-6.64743	2.9825e-11	1.48097e-09
ENSG00000164047	CAMP	protein_coding	464.66	1.54743	0.202374	7.64641	2.06674e-14	1.54984e-12
ENSG00000012232	EXTL3	protein_coding	881.713	1.53634	0.148931	10.3158	5.97878e-25	1.05875e-22
ENSG00000163975	MFI2	protein_coding	4399.5	1.53232	0.134669	11.3784	5.35506e-30	1.33404e-27
ENSG00000164935	DCSTAMP	protein_coding	485.458	-1.52997	0.1943	-7.87427	3.42742e-15	2.78322e-13
ENSG00000164715	LMTK2	protein_coding	1643.02	1.52919	0.13456	11.3643	6.29321e-30	1.54163e-27
ENSG00000255298	OR8G5	protein_coding	45.8823	-1.52837	0.305254	-5.00688	5.53184e-07	1.40141e-05
ENSG00000156127	BATF	protein_coding	121.212	-1.52207	0.231466	-6.57577	4.84023e-11	2.31732e-09
ENSG00000171105	INSR	protein_coding	527.068	1.5151	0.151431	10.0052	1.4457e-23	2.28482e-21
ENSG00000154127	UBASH3B	protein_coding	2636.93	1.49344	0.135857	10.9928	4.13925e-28	8.56884e-26
ENSG00000198682	PAPSS2	protein_coding	958.819	1.4857	0.162137	9.16326	5.03546e-20	6.29796e-18
ENSG00000075223	SEMA3C	protein_coding	994.527	1.47867	0.185813	7.95784	1.75072e-15	1.4704e-13
ENSG00000109321	AREG	protein_coding	140.085	-1.47786	0.205157	-7.20356	5.86586e-13	3.76491e-11
ENSG00000182606	TRAK1	protein_coding	2334.39	1.47648	0.131266	11.2479	2.37059e-29	5.44421e-27
ENSG00000229314	ORM1	protein_coding	82.8237	1.4607	0.273391	5.34289	9.1475e-08	2.65711e-06
ENSG00000087589	CASS4	protein_coding	458.54	-1.44942	0.333351	-4.34802	1.37372e-05	0.00026154
ENSG00000124225	PMEPA1	protein_coding	312.221	1.44468	0.181333	7.96698	1.626e-15	1.37351e-13
ENSG00000101347	SAMHD1	protein_coding	2269.74	-1.44331	0.194373	-7.42548	1.12375e-13	7.79097e-12
ENSG00000123342	MMP19	protein_coding	6350.89	-1.43619	0.155435	-9.23978	2.46999e-20	3.18456e-18
ENSG00000130203	APOE	protein_coding	541.907	-1.4361	0.188961	-7.59997	2.96204e-14	2.1768e-12
ENSG00000130066	SAT1	protein_coding	23516.2	1.4319	0.149215	9.59623	8.29185e-22	1.19484e-19
ENSG00000117298	ECE1	protein_coding	4326.67	1.42609	0.141707	10.0636	7.99845e-24	1.30624e-21
ENSG00000177374	HIC1	protein_coding	381.572	1.42561	0.182112	7.82823	4.94792e-15	3.93106e-13
ENSG00000166033	HTRA1	protein_coding	197.77	1.42231	0.245042	5.80437	6.46096e-09	2.27185e-07
ENSG00000141968	VAV1	protein_coding	6631.62	1.4223	0.141667	10.0398	1.01909e-23	1.646e-21
ENSG00000183019	MCEMP1	protein_coding	1741.39	1.41826	0.143318	9.89587	4.33839e-23	6.71218e-21
ENSG00000007350	TKTL1	protein_coding	926.027	1.41555	0.174838	8.09632	5.66458e-16	4.92651e-14
ENSG00000196396	PTPN1	protein_coding	7308.49	1.40929	0.128098	11.0017	3.75125e-28	7.87655e-26
ENSG00000176973	FAM89B	protein_coding	75.9118	1.40667	0.265638	5.29543	1.18734e-07	3.32411e-06
ENSG00000169372	CRADD	protein_coding	372.544	1.40475	0.171645	8.18401	2.74544e-16	2.52203e-14
ENSG00000172236	TPSAB1	protein_coding	83.433	1.4039	0.269196	5.21517	1.83651e-07	4.93723e-06
ENSG00000173085	COQ2	protein_coding	114.565	1.39864	0.214806	6.51118	7.45634e-11	3.4572e-09
ENSG00000181218	HIST3H2A	protein_coding	20.3142	1.39548	0.370366	3.76785	0.000164661	0.00232764
ENSG00000003436	TFPI	protein_coding	342.081	-1.3954	0.169652	-8.22508	1.95061e-16	1.81456e-14
ENSG00000170298	LGALS9B	protein_coding	279.942	1.39059	0.179995	7.72569	1.11248e-14	8.69744e-13
ENSG00000102962	CCL22	protein_coding	5751.15	1.38247	0.122509	11.2846	1.56337e-29	3.64737e-27
ENSG00000160013	PTGIR	protein_coding	260.537	-1.37857	0.191664	-7.19263	6.35573e-13	4.044e-11
ENSG00000128342	LIF	protein_coding	271.411	1.37843	0.365357	3.77282	0.000161411	0.00228777
ENSG00000186891	TNFRSF18	protein_coding	682.593	-1.37517	0.150081	-9.16281	5.05619e-20	6.29796e-18
ENSG00000222009	BTBD19	protein_coding	410.248	1.37371	0.162255	8.46633	2.53245e-17	2.58485e-15
ENSG00000115756	HPCAL1	protein_coding	1672.39	-1.36866	0.149578	-9.15016	5.68511e-20	7.02183e-18
ENSG00000164683	HEY1	protein_coding	95.7836	-1.36122	0.244583	-5.56546	2.61457e-08	8.37231e-07
ENSG00000176049	JAKMIP2	protein_coding	2331.01	-1.35606	0.140654	-9.6411	5.36078e-22	7.80127e-20
ENSG00000131351	HAUS8	protein_coding	348.519	1.35553	0.17079	7.93679	2.07476e-15	1.72287e-13
ENSG00000178789	CD300LB	protein_coding	850.867	1.34962	0.338418	3.98802	6.66263e-05	0.00106097
ENSG00000153551	CMTM7	protein_coding	618.836	1.34529	0.144554	9.30648	1.32137e-20	1.71872e-18
ENSG00000187474	FPR3	protein_coding	1065.58	-1.33825	0.166982	-8.01438	1.10691e-15	9.45897e-14
ENSG00000110079	MS4A4A	protein_coding	75.0747	1.33544	0.278255	4.79933	1.59201e-06	3.68494e-05
ENSG00000174705	SH3PXD2B	protein_coding	1119.52	1.33182	0.141755	9.39523	5.70947e-21	7.69888e-19
ENSG00000139572	GPR84	protein_coding	886.186	1.32935	0.188217	7.06284	1.63132e-12	9.86713e-11
ENSG00000120708	TGFBI	protein_coding	16118.4	-1.32691	0.163139	-8.13362	4.1667e-16	3.68929e-14
ENSG00000103855	CD276	protein_coding	632.725	-1.32242	0.196664	-6.7243	1.76441e-11	9.09941e-10
ENSG00000168961	LGALS9	protein_coding	4559.87	1.32186	0.14931	8.85312	8.51042e-19	9.84931e-17
ENSG00000177575	CD163	protein_coding	965.742	-1.31742	0.143491	-9.18117	4.26422e-20	5.45005e-18
ENSG00000172164	SNTB1	protein_coding	220.679	1.31381	0.218945	6.00063	1.96548e-09	7.52545e-08
ENSG00000137752	CASP1	protein_coding	1787.19	-1.31078	0.150993	-8.68111	3.91917e-18	4.20467e-16
ENSG00000124570	SERPINB6	protein_coding	606.578	1.3105	0.144515	9.06827	1.20925e-19	1.43335e-17
ENSG00000132661	NXT1	protein_coding	255.437	1.30026	0.184402	7.0512	1.77381e-12	1.06414e-10
ENSG00000137166	FOXP4	protein_coding	977.946	1.29931	0.136214	9.53878	1.44529e-21	2.04259e-19
ENSG00000196535	MYO18A	protein_coding	1032.93	1.29772	0.163609	7.93187	2.1587e-15	1.77254e-13
ENSG00000113119	TMCO6	protein_coding	164.479	1.29173	0.201501	6.41052	1.45021e-10	6.45913e-09
ENSG00000142910	TINAGL1	protein_coding	52.0431	1.28822	0.336798	3.82491	0.000130821	0.00190936
ENSG00000111961	SASH1	protein_coding	471.463	-1.28818	0.182282	-7.06696	1.58366e-12	9.61847e-11
ENSG00000161638	ITGA5	protein_coding	16363.8	1.28773	0.136677	9.42168	4.43925e-21	6.15548e-19
ENSG00000136160	EDNRB	protein_coding	53.1807	-1.27701	0.269082	-4.74581	2.07677e-06	4.68165e-05
ENSG00000166165	CKB	protein_coding	78.3505	-1.27597	0.249942	-5.10508	3.30654e-07	8.67848e-06
ENSG00000145335	SNCA	protein_coding	239.237	1.27384	0.200792	6.34405	2.23797e-10	9.61802e-09
ENSG00000103066	PLA2G15	protein_coding	703.95	-1.26479	0.150717	-8.39185	4.78544e-17	4.72057e-15
ENSG00000170340	B3GNT2	protein_coding	1008.22	1.25877	0.14793	8.50926	1.75042e-17	1.82465e-15
ENSG00000135074	ADAM19	protein_coding	577.899	1.25835	0.15319	8.21432	2.13378e-16	1.97247e-14
ENSG00000001084	GCLC	protein_coding	17854.5	-1.25549	0.15195	-8.26252	1.42631e-16	1.34384e-14
ENSG00000124731	TREM1	protein_coding	9762.3	1.25169	0.14941	8.3776	5.40157e-17	5.25777e-15
ENSG00000116962	NID1	protein_coding	640.268	-1.251	0.18149	-6.89295	5.46469e-12	3.04242e-10
ENSG00000175489	LRRC25	protein_coding	2264.79	1.24915	0.180528	6.91943	4.53454e-12	2.57331e-10
ENSG00000123610	TNFAIP6	protein_coding	3129.97	1.2488	0.173791	7.1856	6.69117e-13	4.23908e-11
ENSG00000008056	SYN1	protein_coding	83.7759	1.24704	0.370558	3.36529	0.00076462	0.00859861
ENSG00000100644	HIF1A	protein_coding	5339.97	1.24608	0.125436	9.93395	2.9627e-23	4.63253e-21
ENSG00000011028	MRC2	protein_coding	1117.67	1.24171	0.169224	7.3377	2.17295e-13	1.4322e-11
ENSG00000198576	ARC	protein_coding	196.338	1.23764	0.18417	6.7201	1.81597e-11	9.30003e-10
ENSG00000175857	GAPT	protein_coding	1484.1	1.23597	0.155743	7.93598	2.08845e-15	1.72449e-13
ENSG00000164949	GEM	protein_coding	2482.92	1.23196	0.146331	8.41903	3.79618e-17	3.79566e-15
ENSG00000147614	ATP6V0D2	protein_coding	133.968	1.23168	0.222315	5.54024	3.02062e-08	9.48924e-07
ENSG00000132906	CASP9	protein_coding	123.272	1.23117	0.235968	5.21754	1.81313e-07	4.90781e-06
ENSG00000157483	MYO1E	protein_coding	1044.61	-1.22532	0.140956	-8.6929	3.53316e-18	3.84669e-16
ENSG00000128805	ARHGAP22	protein_coding	752.862	1.22518	0.169652	7.22171	5.13368e-13	3.30942e-11
ENSG00000134028	ADAMDEC1	protein_coding	193.893	1.2223	0.182939	6.68147	2.36559e-11	1.19483e-09
ENSG00000109062	SLC9A3R1	protein_coding	279.856	1.22154	0.203987	5.9883	2.12051e-09	8.09541e-08
ENSG00000110002	VWA5A	protein_coding	997.914	-1.22115	0.150727	-8.10175	5.4173e-16	4.73949e-14
ENSG00000184897	H1FX	protein_coding	573.6	1.22031	0.189495	6.43982	1.19613e-10	5.37637e-09
ENSG00000128283	CDC42EP1	protein_coding	125.013	1.21286	0.246843	4.91349	8.9467e-07	2.16615e-05
ENSG00000160685	ZBTB7B	protein_coding	1423.69	-1.21169	0.146934	-8.24648	1.6313e-16	1.52719e-14
ENSG00000147124	ZNF41	protein_coding	192.785	1.21054	0.222089	5.45071	5.01702e-08	1.51417e-06
ENSG00000111331	OAS3	protein_coding	1018.3	-1.20355	0.169743	-7.09045	1.3368e-12	8.18677e-11
ENSG00000180316	PNPLA1	protein_coding	863.371	1.19546	0.158509	7.54193	4.63049e-14	3.35266e-12
ENSG00000115226	FNDC4	protein_coding	94.8263	-1.19233	0.226731	-5.25877	1.45022e-07	3.99163e-06
ENSG00000173391	OLR1	protein_coding	6861.21	1.19176	0.154658	7.70577	1.3006e-14	1.00085e-12
ENSG00000122034	GTF3A	protein_coding	554.755	1.18941	0.15922	7.47021	8.00676e-14	5.68518e-12
ENSG00000159399	HK2	protein_coding	1418	1.1892	0.139496	8.52496	1.52867e-17	1.60488e-15
ENSG00000100985	MMP9	protein_coding	2174.64	-1.18545	0.180527	-6.5666	5.14761e-11	2.44063e-09
ENSG00000165025	SYK	protein_coding	4196.93	1.18207	0.125931	9.3867	6.1907e-21	8.19738e-19
ENSG00000021355	SERPINB1	protein_coding	1951.22	1.18159	0.150647	7.84345	4.38334e-15	3.52057e-13
ENSG00000137497	NUMA1	protein_coding	2993.77	1.18141	0.13951	8.46824	2.49133e-17	2.56067e-15
ENSG00000197461	PDGFA	protein_coding	588.042	1.17941	0.158921	7.42138	1.15908e-13	7.96084e-12
ENSG00000139679	LPAR6	protein_coding	718.365	-1.17138	0.152032	-7.70479	1.3106e-14	1.00329e-12
ENSG00000147650	LRP12	protein_coding	2225.33	1.17102	0.143764	8.14542	3.77959e-16	3.36681e-14
ENSG00000141664	ZCCHC2	protein_coding	3266.62	1.16945	0.127612	9.16411	4.99572e-20	6.29796e-18
ENSG00000134955	SLC37A2	protein_coding	7351.73	1.16932	0.130458	8.96316	3.1549e-19	3.70966e-17
ENSG00000221963	APOL6	protein_coding	1145.25	-1.16894	0.187297	-6.24112	4.34452e-10	1.81408e-08
ENSG00000175505	CLCF1	protein_coding	1397.54	1.16871	0.133995	8.722	2.73323e-18	3.04341e-16
ENSG00000123360	PDE1B	protein_coding	266.904	-1.1663	0.179272	-6.50576	7.73013e-11	3.57287e-09
ENSG00000008853	RHOBTB2	protein_coding	248.057	-1.16518	0.201476	-5.78321	7.32906e-09	2.55873e-07
ENSG00000137877	SPTBN5	protein_coding	241.738	1.16306	0.196437	5.92077	3.20439e-09	1.19236e-07
ENSG00000160932	LY6E	protein_coding	631.494	-1.16062	0.141954	-8.17605	2.93306e-16	2.66112e-14
ENSG00000166484	MAPK7	protein_coding	547.151	1.15634	0.151782	7.61844	2.56757e-14	1.90596e-12
ENSG00000134531	EMP1	protein_coding	10355.4	-1.15418	0.163745	-7.04868	1.80629e-12	1.07922e-10
ENSG00000158457	TSPAN33	protein_coding	926.374	-1.15185	0.153685	-7.49489	6.63555e-14	4.75753e-12
ENSG00000115594	IL1R1	protein_coding	1938.72	-1.15018	0.165744	-6.93954	3.9339e-12	2.24982e-10
ENSG00000115306	SPTBN1	protein_coding	368.978	1.14758	0.362189	3.16846	0.00153248	0.015502
ENSG00000135363	LMO2	protein_coding	237.459	1.14667	0.190029	6.03418	1.59768e-09	6.21375e-08
ENSG00000171903	CYP4F11	protein_coding	187.194	-1.14599	0.211939	-5.40719	6.40213e-08	1.90869e-06
ENSG00000085511	MAP3K4	protein_coding	807.78	1.14552	0.151867	7.54293	4.59513e-14	3.34353e-12
ENSG00000171867	PRNP	protein_coding	4536.47	1.13669	0.130455	8.71327	2.9523e-18	3.23828e-16
ENSG00000185477	GPRIN3	protein_coding	517.177	-1.13276	0.191981	-5.90041	3.62602e-09	1.33908e-07
ENSG00000136244	IL6	protein_coding	331.474	-1.12812	0.232657	-4.84885	1.2418e-06	2.95339e-05
ENSG00000105609	LILRB5	protein_coding	270.594	1.12782	0.204951	5.50287	3.73653e-08	1.15377e-06
ENSG00000136379	ABHD17C	protein_coding	131.982	1.12624	0.211899	5.31498	1.0667e-07	3.01842e-06
ENSG00000138172	CALHM2	protein_coding	798.122	-1.12592	0.157537	-7.14703	8.86766e-13	5.49945e-11
ENSG00000172765	TMCC1	protein_coding	445.165	1.12533	0.148771	7.56422	3.90197e-14	2.85329e-12
ENSG00000198324	FAM109A	protein_coding	298.185	1.12525	0.177772	6.32973	2.45596e-10	1.04935e-08
ENSG00000004799	PDK4	protein_coding	448.517	-1.12476	0.166863	-6.74061	1.57726e-11	8.22077e-10
ENSG00000124882	EREG	protein_coding	7301.84	-1.12316	0.153416	-7.32101	2.46115e-13	1.61491e-11
ENSG00000130363	RSPH3	protein_coding	163.365	-1.12217	0.210049	-5.34242	9.17136e-08	2.65879e-06
ENSG00000106665	CLIP2	protein_coding	1246.75	-1.12194	0.151	-7.43009	1.08525e-13	7.59571e-12
ENSG00000136688	IL36G	protein_coding	68.459	-1.11932	0.266477	-4.20046	2.66378e-05	0.000466097
ENSG00000164687	FABP5	protein_coding	412.719	-1.11894	0.170033	-6.58071	4.68211e-11	2.24894e-09
ENSG00000178741	COX5A	protein_coding	245.842	1.11651	0.169063	6.6041	3.99936e-11	1.94002e-09
ENSG00000184014	DENND5A	protein_coding	11771.8	1.11619	0.12304	9.07173	1.17147e-19	1.39986e-17
ENSG00000102575	ACP5	protein_coding	1771.58	-1.1129	0.164351	-6.77152	1.27436e-11	6.73759e-10
ENSG00000078269	SYNJ2	protein_coding	480.902	1.11002	0.208085	5.33446	9.58287e-08	2.76809e-06
ENSG00000130024	PHF10	protein_coding	384.559	1.10893	0.159176	6.96672	3.24425e-12	1.86996e-10
ENSG00000089127	OAS1	protein_coding	650.507	-1.10537	0.158422	-6.97738	3.00735e-12	1.74024e-10
ENSG00000169299	PGM2	protein_coding	307.142	1.1032	0.169792	6.49735	8.17476e-11	3.74307e-09
ENSG00000127084	FGD3	protein_coding	1333.93	1.09744	0.135879	8.07664	6.65779e-16	5.75624e-14
ENSG00000197208	SLC22A4	protein_coding	166.166	1.09713	0.200627	5.46848	4.53911e-08	1.37558e-06
ENSG00000158050	DUSP2	protein_coding	3345.74	-1.096	0.123867	-8.84816	8.89753e-19	1.01377e-16
ENSG00000204397	CARD16	protein_coding	477.439	-1.09491	0.190376	-5.7513	8.8558e-09	3.06987e-07
ENSG00000188060	RAB42	protein_coding	101.018	-1.09136	0.224832	-4.85412	1.2092e-06	2.88521e-05
ENSG00000018280	SLC11A1	protein_coding	9641.11	1.09117	0.161065	6.77477	1.24607e-11	6.61181e-10
ENSG00000139946	PELI2	protein_coding	439.935	1.08677	0.158527	6.85545	7.10877e-12	3.88419e-10
ENSG00000026652	AGPAT4	protein_coding	490.336	1.08377	0.163252	6.63863	3.16615e-11	1.56687e-09
ENSG00000164125	FAM198B	protein_coding	657.372	1.08078	0.16046	6.73551	1.63357e-11	8.48419e-10
ENSG00000050730	TNIP3	protein_coding	619.318	-1.07862	0.169719	-6.35533	2.07981e-10	9.0174e-09
ENSG00000122862	SRGN	protein_coding	69684.5	1.07854	0.139637	7.72385	1.12872e-14	8.74718e-13
ENSG00000163736	PPBP	protein_coding	1605.45	-1.0761	0.195128	-5.51481	3.49148e-08	1.08494e-06
ENSG00000134602	STK26	protein_coding	662.199	1.07474	0.208793	5.14739	2.64133e-07	6.99499e-06
ENSG00000196151	WDSUB1	protein_coding	347.942	1.07306	0.17025	6.30285	2.9222e-10	1.23421e-08
ENSG00000112343	TRIM38	protein_coding	2832.01	1.07261	0.123539	8.68236	3.87629e-18	4.18924e-16
ENSG00000142227	EMP3	protein_coding	10159.5	-1.07255	0.176088	-6.09095	1.1224e-09	4.47075e-08
ENSG00000120217	CD274	protein_coding	2275.17	1.07199	0.128755	8.32584	8.37299e-17	8.04355e-15
ENSG00000118257	NRP2	protein_coding	2108.94	-1.07114	0.139224	-7.69365	1.42995e-14	1.07781e-12
ENSG00000084734	GCKR	protein_coding	289.77	-1.07073	0.19592	-5.46515	4.62523e-08	1.3988e-06
ENSG00000105245	NUMBL	protein_coding	288.447	-1.05762	0.184097	-5.74493	9.19607e-09	3.18033e-07
ENSG00000198142	SOWAHC	protein_coding	1220.83	-1.05744	0.162764	-6.49676	8.20674e-11	3.74605e-09
ENSG00000180611	MB21D2	protein_coding	148.272	-1.05736	0.196396	-5.3838	7.29287e-08	2.13953e-06
ENSG00000077454	LRCH4	protein_coding	363.702	1.05566	0.192252	5.49101	3.99633e-08	1.22883e-06
ENSG00000158825	CDA	protein_coding	173.975	1.055	0.355346	2.96893	0.00298841	0.027075
ENSG00000078081	LAMP3	protein_coding	753.844	-1.05461	0.156619	-6.7336	1.65518e-11	8.56615e-10
ENSG00000106341	PPP1R17	protein_coding	42.2974	-1.05401	0.299233	-3.52236	0.00042772	0.00528241
ENSG00000203485	INF2	protein_coding	3898.96	-1.0523	0.124875	-8.42679	3.55267e-17	3.57651e-15
ENSG00000177191	B3GNT8	protein_coding	144.774	1.05131	0.197275	5.32917	9.86622e-08	2.83784e-06
ENSG00000120896	SORBS3	protein_coding	1214.06	-1.05049	0.131711	-7.97577	1.51432e-15	1.28656e-13
ENSG00000143382	ADAMTSL4	protein_coding	328.377	-1.05004	0.173166	-6.06379	1.32952e-09	5.22494e-08
ENSG00000131495	NDUFA2	protein_coding	860.185	1.04797	0.160803	6.51711	7.16763e-11	3.34444e-09
ENSG00000198087	CD2AP	protein_coding	307.319	1.04791	0.176082	5.95129	2.66037e-09	1.00363e-07
ENSG00000171223	JUNB	protein_coding	6822.09	1.04774	0.146539	7.14995	8.68099e-13	5.40649e-11
ENSG00000151726	ACSL1	protein_coding	48896.5	1.0451	0.124453	8.39752	4.55992e-17	4.52849e-15
ENSG00000104043	ATP8B4	protein_coding	553.495	-1.04377	0.208721	-5.00077	5.71025e-07	1.44208e-05
ENSG00000135766	EGLN1	protein_coding	163.904	1.04127	0.200674	5.18887	2.11574e-07	5.65402e-06
ENSG00000075618	FSCN1	protein_coding	691.219	-1.03483	0.143865	-7.19304	6.33635e-13	4.044e-11
ENSG00000154277	UCHL1	protein_coding	130.441	-1.03048	0.215793	-4.7753	1.79436e-06	4.10803e-05
ENSG00000130589	HELZ2	protein_coding	1077.1	-1.02808	0.176031	-5.84033	5.20989e-09	1.87225e-07
ENSG00000187775	DNAH17	protein_coding	709.2	1.02712	0.180234	5.69883	1.20632e-08	4.10429e-07
ENSG00000198089	SFI1	protein_coding	692.105	-1.02515	0.150563	-6.80881	9.84115e-12	5.27902e-10
ENSG00000164181	ELOVL7	protein_coding	1370.87	1.01885	0.151049	6.74515	1.52865e-11	7.99576e-10
ENSG00000163219	ARHGAP25	protein_coding	1397.48	-1.0188	0.133256	-7.64545	2.08219e-14	1.5535e-12
ENSG00000111731	C2CD5	protein_coding	334.067	1.01804	0.16688	6.10042	1.05792e-09	4.23687e-08
ENSG00000132825	PPP1R3D	protein_coding	156.556	1.01546	0.205236	4.94779	7.50619e-07	1.83571e-05
ENSG00000164104	HMGB2	protein_coding	385.198	1.01509	0.188131	5.39564	6.82783e-08	2.01113e-06
ENSG00000179348	GATA2	protein_coding	230.67	1.01486	0.192809	5.26355	1.41299e-07	3.89646e-06
ENSG00000169508	GPR183	protein_coding	863.04	1.01406	0.154239	6.57463	4.87729e-11	2.32748e-09
ENSG00000134256	CD101	protein_coding	159.698	1.01193	0.210145	4.8154	1.46903e-06	3.4379e-05
ENSG00000158887	MPZ	protein_coding	75.671	-1.0095	0.25357	-3.98113	6.85876e-05	0.00108866
ENSG00000187912	CLEC17A	protein_coding	22.0755	1.00636	0.340154	2.95853	0.00309107	0.0277875
ENSG00000198743	SLC5A3	protein_coding	554.019	1.00426	0.171947	5.84051	5.20428e-09	1.87225e-07
ENSG00000120280	CXorf21	protein_coding	462.097	-1.00379	0.153143	-6.55458	5.58002e-11	2.63714e-09
ENSG00000169087	HSPBAP1	protein_coding	366.332	1.00344	0.158884	6.31554	2.6922e-10	1.14695e-08
ENSG00000168389	MFSD2A	protein_coding	4465.09	1.00305	0.145475	6.89496	5.38792e-12	3.01669e-10

## Sheet: VitD_C.a.
Genes significantly regulated by vitD during C. albicans challenge					Comparison: vitD+C.a. vs C.a.
EnsemblID	geneName	bio_type	baseMean	log2FoldChange	lfcSE	stat	pvalue	padj
ENSG00000178726	THBD	protein_coding	2019.51	5.24378	0.273601	19.1658	7.14548e-82	3.8629e-79
ENSG00000165140	FBP1	protein_coding	5068.74	5.1844	0.332497	15.5923	8.21234e-55	2.30204e-52
ENSG00000119915	ELOVL3	protein_coding	270.471	4.43245	0.209226	21.185	1.3136e-99	8.28522e-97
ENSG00000170458	CD14	protein_coding	35348.6	4.38197	0.100292	43.6922	0	0
ENSG00000165959	CLMN	protein_coding	792.382	4.3308	0.150547	28.7671	5.539e-182	1.3974e-178
ENSG00000113108	APBB3	protein_coding	1696.52	4.0299	0.102677	39.2484	0	0
ENSG00000131435	PDLIM4	protein_coding	509.914	3.62402	0.352375	10.2846	8.27101e-25	7.11354e-23
ENSG00000104267	CA2	protein_coding	4241.89	3.58847	0.106514	33.6901	8.0723e-249	4.073e-245
ENSG00000140598	EFTUD1	protein_coding	1618.68	3.53488	0.108423	32.6028	3.7475e-233	1.4181e-229
ENSG00000114270	COL7A1	protein_coding	620.881	3.47235	0.27226	12.7538	2.97051e-37	4.63553e-35
ENSG00000007350	TKTL1	protein_coding	100.41	3.43834	0.253591	13.5586	7.04767e-42	1.38546e-39
ENSG00000103196	CRISPLD2	protein_coding	1341.44	3.37554	0.249832	13.5113	1.34197e-41	2.57131e-39
ENSG00000114268	PFKFB4	protein_coding	471.283	3.27836	0.142294	23.0393	1.8832e-117	1.9004e-114
ENSG00000103490	PYCARD	protein_coding	211.318	3.26511	0.188704	17.3028	4.47737e-67	1.65302e-64
ENSG00000103888	CEMIP	protein_coding	279.907	3.26359	0.18691	17.4607	2.85284e-68	1.10727e-65
ENSG00000135503	ACVR1B	protein_coding	1567.86	3.23583	0.100082	32.3318	2.5014e-229	7.5727e-226
ENSG00000099985	OSM	protein_coding	3606.34	3.15009	0.227842	13.8258	1.78205e-43	3.64525e-41
ENSG00000113070	HBEGF	protein_coding	4851.47	3.04905	0.109218	27.917	1.6582e-171	3.5856e-168
ENSG00000185909	KLHDC8B	protein_coding	231.765	2.97645	0.361036	8.24421	1.66258e-16	8.11824e-15
ENSG00000172548	NIPAL4	protein_coding	363.97	2.9377	0.162461	18.0825	4.37445e-73	2.00655e-70
ENSG00000156711	MAPK13	protein_coding	1417.68	2.90179	0.112769	25.7322	5.0958e-146	9.642e-143
ENSG00000165359	DDX26B	protein_coding	825.081	2.71129	0.10863	24.959	1.707e-137	2.5839e-134
ENSG00000196878	LAMB3	protein_coding	5958.3	2.71094	0.109215	24.822	5.1881e-136	7.1393e-133
ENSG00000169896	ITGAM	protein_coding	4222.08	2.70117	0.119357	22.6309	2.1506e-113	1.9149e-110
ENSG00000276600	RAB7B	protein_coding	422.676	-2.66308	0.16778	-15.8724	9.83513e-57	2.91911e-54
ENSG00000106178	CCL24	protein_coding	13194.3	-2.6121	0.229444	-11.3845	4.99823e-30	5.60431e-28
ENSG00000213523	SRA1	protein_coding	1121.4	2.59664	0.105042	24.7201	6.5055e-135	8.2061e-132
ENSG00000153162	BMP6	protein_coding	177.546	2.59616	0.197882	13.1198	2.53739e-39	4.36459e-37
ENSG00000125810	CD93	protein_coding	2105.06	2.58795	0.246347	10.5053	8.16442e-26	7.44487e-24
ENSG00000140391	TSPAN3	protein_coding	1163.28	2.56851	0.113435	22.6431	1.6326e-113	1.5445e-110
ENSG00000136802	LRRC8A	protein_coding	905.377	2.55638	0.120418	21.2292	5.138e-100	3.38146e-97
ENSG00000168811	IL12A	protein_coding	2403.2	-2.52727	0.116803	-21.637	8.0589e-104	6.0994e-101
ENSG00000198018	ENTPD7	protein_coding	1790.75	2.51733	0.119026	21.1494	2.7933e-99	1.6913e-96
ENSG00000113068	PFDN1	protein_coding	792.533	2.43909	0.127888	19.0721	4.30545e-81	2.2473e-78
ENSG00000179163	FUCA1	protein_coding	106.174	2.43894	0.23412	10.4175	2.06357e-25	1.82668e-23
ENSG00000186074	CD300LF	protein_coding	383.072	2.38655	0.32781	7.28029	3.33103e-13	1.16179e-11
ENSG00000180530	NRIP1	protein_coding	1694.06	2.33258	0.0952372	24.4924	1.7814e-132	2.0743e-129
ENSG00000167680	SEMA6B	protein_coding	9116.42	2.33201	0.187403	12.4439	1.51028e-35	2.26347e-33
ENSG00000182606	TRAK1	protein_coding	1325.48	2.29856	0.0920231	24.9781	1.0583e-137	1.7799e-134
ENSG00000018280	SLC11A1	protein_coding	4769.1	2.29033	0.0945227	24.2305	1.062e-129	1.1482e-126
ENSG00000078401	EDN1	protein_coding	15993.5	2.27572	0.250806	9.07362	1.1513e-19	7.01548e-18
ENSG00000198682	PAPSS2	protein_coding	777.745	2.24179	0.130119	17.2287	1.61648e-66	5.82587e-64
ENSG00000135636	DYSF	protein_coding	1041.3	2.19574	0.124152	17.6858	5.39046e-70	2.20528e-67
ENSG00000183605	SFXN4	protein_coding	69.5878	2.18624	0.250494	8.72772	2.59854e-18	1.42515e-16
ENSG00000172594	SMPDL3A	protein_coding	393.185	2.16371	0.132764	16.2974	1.03058e-59	3.39129e-57
ENSG00000164715	LMTK2	protein_coding	978.382	2.15444	0.123549	17.4378	4.25854e-68	1.61154e-65
ENSG00000138463	DIRC2	protein_coding	331.566	2.15168	0.271756	7.91769	2.41964e-15	1.07408e-13
ENSG00000146072	TNFRSF21	protein_coding	101.155	2.13414	0.220344	9.68546	3.47626e-22	2.54204e-20
ENSG00000075223	SEMA3C	protein_coding	521.764	2.12403	0.131504	16.1519	1.10167e-58	3.40326e-56
ENSG00000135074	ADAM19	protein_coding	6427.87	2.09223	0.213598	9.79516	1.18109e-22	8.85054e-21
ENSG00000198959	TGM2	protein_coding	314.905	2.08254	0.291711	7.13904	9.3987e-13	3.14058e-11
ENSG00000113119	TMCO6	protein_coding	122.519	2.06081	0.195761	10.5272	6.47556e-26	5.94064e-24
ENSG00000073737	DHRS9	protein_coding	881.594	2.05886	0.117134	17.577	3.69489e-69	1.47183e-66
ENSG00000183019	MCEMP1	protein_coding	481.969	2.02927	0.15874	12.7835	2.02607e-37	3.19464e-35
ENSG00000160789	LMNA	protein_coding	2608.23	-2.02092	0.0950078	-21.2711	2.1037e-100	1.44743e-97
ENSG00000181374	CCL13	protein_coding	64.6589	-2.01469	0.253869	-7.93593	2.08916e-15	9.35612e-14
ENSG00000225697	SLC26A6	protein_coding	285.206	2.01302	0.159944	12.5858	2.52725e-36	3.86414e-34
ENSG00000184831	APOO	protein_coding	82.7815	2.00433	0.359911	5.56895	2.56275e-08	5.12448e-07
ENSG00000126262	FFAR2	protein_coding	13368	1.98251	0.11699	16.946	2.06174e-64	7.25782e-62
ENSG00000152760	TCTEX1D1	protein_coding	47.092	1.97407	0.307887	6.41168	1.43929e-10	3.74338e-09
ENSG00000012779	ALOX5	protein_coding	1721.33	1.96792	0.105388	18.6731	8.19499e-78	4.13492e-75
ENSG00000127954	STEAP4	protein_coding	731.727	-1.92941	0.358026	-5.38902	7.08448e-08	1.3272e-06
ENSG00000075426	FOSL2	protein_coding	7204.73	1.92182	0.0862835	22.2733	6.7047e-110	5.6383e-107
ENSG00000196562	SULF2	protein_coding	1432.31	1.91784	0.114651	16.7276	8.24636e-63	2.83694e-60
ENSG00000019186	CYP24A1	protein_coding	11098	1.89247	0.355977	5.31626	1.05919e-07	1.91553e-06
ENSG00000228083	IFNA14	protein_coding	471.175	-1.86862	0.170337	-10.9701	5.31928e-28	5.63062e-26
ENSG00000173391	OLR1	protein_coding	6989.57	1.86785	0.115338	16.1946	5.50327e-59	1.73548e-56
ENSG00000123689	G0S2	protein_coding	39855.5	1.86427	0.0839078	22.2181	2.2959e-109	1.8291e-106
ENSG00000167772	ANGPTL4	protein_coding	95.871	1.8541	0.361473	5.12931	2.90812e-07	4.89658e-06
ENSG00000175489	LRRC25	protein_coding	1239.96	1.84725	0.125392	14.7318	4.02909e-49	9.83683e-47
ENSG00000174705	SH3PXD2B	protein_coding	521.289	1.84218	0.122905	14.9886	8.72076e-51	2.2001e-48
ENSG00000173085	COQ2	protein_coding	137.538	1.84078	0.185408	9.92827	3.13662e-23	2.44738e-21
ENSG00000008056	SYN1	protein_coding	78.6675	1.82266	0.241385	7.55084	4.32444e-14	1.64884e-12
ENSG00000134028	ADAMDEC1	protein_coding	248.321	1.81448	0.153659	11.8085	3.52667e-32	4.37567e-30
ENSG00000070540	WIPI1	protein_coding	108.071	1.80402	0.227659	7.92421	2.29606e-15	1.02222e-13
ENSG00000163975	MFI2	protein_coding	983.634	1.78185	0.120867	14.7422	3.45176e-49	8.56546e-47
ENSG00000180316	PNPLA1	protein_coding	593.043	1.77706	0.118499	14.9964	7.7493e-51	1.98816e-48
ENSG00000103855	CD276	protein_coding	304.847	-1.7424	0.155767	-11.1859	4.77772e-29	5.16574e-27
ENSG00000196535	MYO18A	protein_coding	518.822	1.73369	0.132137	13.1204	2.51493e-39	4.36459e-37
ENSG00000170340	B3GNT2	protein_coding	821.756	1.72791	0.110352	15.6582	2.92015e-55	8.34005e-53
ENSG00000108950	FAM20A	protein_coding	122.181	1.72403	0.220013	7.83607	4.6487e-15	1.96009e-13
ENSG00000131495	NDUFA2	protein_coding	406.03	1.70377	0.138288	12.3205	7.02642e-35	1.00339e-32
ENSG00000108702	CCL1	protein_coding	392.576	-1.69377	0.141104	-12.0037	3.39928e-33	4.36058e-31
ENSG00000186891	TNFRSF18	protein_coding	511.323	-1.67587	0.136401	-12.2863	1.07268e-34	1.48965e-32
ENSG00000134955	SLC37A2	protein_coding	3363.98	1.65095	0.101863	16.2075	4.46408e-59	1.43772e-56
ENSG00000166501	PRKCB	protein_coding	2160.69	1.64759	0.106265	15.5045	3.23206e-54	8.89523e-52
ENSG00000159399	HK2	protein_coding	1914.9	1.63938	0.106524	15.3897	1.91933e-53	5.18803e-51
ENSG00000012232	EXTL3	protein_coding	732.304	1.63931	0.145382	11.2759	1.72658e-29	1.90768e-27
ENSG00000100644	HIF1A	protein_coding	9448.2	1.62962	0.0874116	18.6431	1.4365e-77	7.01427e-75
ENSG00000168421	RHOH	protein_coding	450.262	1.61592	0.124843	12.9437	2.55189e-38	4.10935e-36
ENSG00000124225	PMEPA1	protein_coding	251.658	1.60809	0.178322	9.01789	1.91747e-19	1.13822e-17
ENSG00000001084	GCLC	protein_coding	2384.77	-1.60742	0.0887666	-18.1084	2.73751e-73	1.29493e-70
ENSG00000186827	TNFRSF4	protein_coding	871.851	-1.59444	0.114075	-13.9771	2.14943e-44	4.58252e-42
ENSG00000130775	THEMIS2	protein_coding	6883.59	1.58234	0.0772	20.4967	2.30474e-93	1.3418e-90
ENSG00000119686	FLVCR2	protein_coding	771.261	-1.57694	0.133811	-11.7848	4.67694e-32	5.70926e-30
ENSG00000148344	PTGES	protein_coding	232.175	1.57671	0.359697	4.38344	1.16821e-05	0.000144
ENSG00000226979	LTA	protein_coding	2544.18	-1.57503	0.102834	-15.3163	5.95336e-53	1.58098e-50
ENSG00000138814	PPP3CA	protein_coding	577.066	1.57477	0.117188	13.438	3.62153e-41	6.7678e-39
ENSG00000135929	CYP27A1	protein_coding	2271.96	-1.56919	0.0884755	-17.7359	2.21629e-70	9.3189e-68
ENSG00000147454	SLC25A37	protein_coding	1813.11	1.55742	0.0987247	15.7754	4.59573e-56	1.3378e-53
ENSG00000104921	FCER2	protein_coding	44.8868	-1.55055	0.281156	-5.51492	3.48947e-08	6.87513e-07
ENSG00000134460	IL2RA	protein_coding	1277.45	1.54396	0.11179	13.8112	2.18127e-43	4.40239e-41
ENSG00000110077	MS4A6A	protein_coding	158.928	1.53662	0.186722	8.22943	1.88105e-16	9.12609e-15
ENSG00000163121	NEURL3	protein_coding	393.14	-1.5359	0.1401	-10.9629	5.76117e-28	6.05603e-26
ENSG00000203485	INF2	protein_coding	1251.22	-1.51945	0.10701	-14.1991	9.27464e-46	2.09538e-43
ENSG00000158714	SLAMF8	protein_coding	208.967	-1.49899	0.183022	-8.19022	2.60759e-16	1.24515e-14
ENSG00000137497	NUMA1	protein_coding	1164.93	1.48786	0.106822	13.9284	4.25503e-44	8.94562e-42
ENSG00000178623	GPR35	protein_coding	1275.96	-1.48034	0.102437	-14.4513	2.46158e-47	5.82201e-45
ENSG00000121101	TEX14	protein_coding	276.776	1.46758	0.157253	9.33262	1.03285e-20	6.7673e-19
ENSG00000139832	RAB20	protein_coding	2994.95	1.46722	0.111417	13.1687	1.32918e-39	2.33951e-37
ENSG00000160013	PTGIR	protein_coding	439.593	-1.46163	0.12666	-11.5398	8.31394e-31	9.60673e-29
ENSG00000122862	SRGN	protein_coding	101773	1.45288	0.0813334	17.8632	2.27976e-71	9.85965e-69
ENSG00000116962	NID1	protein_coding	577.525	-1.44531	0.119343	-12.1106	9.28651e-34	1.24398e-31
ENSG00000164047	CAMP	protein_coding	329.612	1.44101	0.340631	4.2304	2.33273e-05	0.000272248
ENSG00000158481	CD1C	protein_coding	109.382	-1.43795	0.200566	-7.16949	7.52764e-13	2.53777e-11
ENSG00000185033	SEMA4B	protein_coding	332.324	1.43276	0.145378	9.85541	6.49528e-23	5.01628e-21
ENSG00000164949	GEM	protein_coding	2746.59	1.43118	0.102293	13.991	1.76933e-44	3.82606e-42
ENSG00000087589	CASS4	protein_coding	214.03	-1.43065	0.312123	-4.58359	4.5706e-06	6.10099e-05
ENSG00000115414	FN1	protein_coding	14358.6	1.42882	0.0948826	15.0588	3.02351e-51	7.89084e-49
ENSG00000161929	SCIMP	protein_coding	335.823	1.40641	0.166575	8.44313	3.08962e-17	1.62953e-15
ENSG00000160685	ZBTB7B	protein_coding	690.446	-1.3998	0.112955	-12.3926	2.86716e-35	4.25492e-33
ENSG00000229314	ORM1	protein_coding	108.953	1.39814	0.355531	3.93255	8.40494e-05	0.000861962
ENSG00000166592	RRAD	protein_coding	294.47	1.39644	0.177077	7.88609	3.118e-15	1.35236e-13
ENSG00000134871	COL4A2	protein_coding	141.295	1.39413	0.200504	6.95312	3.57297e-12	1.10601e-10
ENSG00000136720	HS6ST1	protein_coding	234.091	1.3758	0.180286	7.63118	2.32613e-14	9.19352e-13
ENSG00000080189	SLC35C2	protein_coding	992.385	1.37561	0.102784	13.3835	7.55056e-41	1.39382e-38
ENSG00000057252	SOAT1	protein_coding	1312.96	1.37249	0.105631	12.9933	1.33506e-38	2.17298e-36
ENSG00000127084	FGD3	protein_coding	1211.44	1.34422	0.0938499	14.3231	1.56908e-46	3.65403e-44
ENSG00000118689	FOXO3	protein_coding	1104.13	1.34315	0.102684	13.0804	4.26081e-39	7.16622e-37
ENSG00000158457	TSPAN33	protein_coding	882.757	-1.34132	0.101639	-13.1969	9.13751e-40	1.62723e-37
ENSG00000109062	SLC9A3R1	protein_coding	199.969	1.33889	0.179808	7.44622	9.60542e-14	3.52906e-12
ENSG00000222009	BTBD19	protein_coding	468.46	1.32317	0.128189	10.3221	5.60108e-25	4.87262e-23
ENSG00000077420	APBB1IP	protein_coding	358.687	1.32222	0.146101	9.05004	1.42922e-19	8.58497e-18
ENSG00000149782	PLCB3	protein_coding	278.023	-1.31946	0.137287	-9.61099	7.18559e-22	5.08263e-20
ENSG00000254521	SIGLEC12	protein_coding	23.9054	1.31871	0.348687	3.78193	0.000155615	0.00150611
ENSG00000180817	PPA1	protein_coding	241.367	1.31066	0.147169	8.90585	5.29799e-19	3.00358e-17
ENSG00000174600	CMKLR1	protein_coding	1018.84	1.30849	0.217843	6.00656	1.89499e-09	4.28766e-08
ENSG00000137198	GMPR	protein_coding	2374.82	1.29551	0.101269	12.7927	1.80105e-37	2.86974e-35
ENSG00000158825	CDA	protein_coding	78.0854	1.29188	0.235734	5.48024	4.24752e-08	8.22183e-07
ENSG00000147872	PLIN2	protein_coding	272.972	-1.29121	0.138906	-9.29556	1.46435e-20	9.43229e-19
ENSG00000138172	CALHM2	protein_coding	160.44	-1.29069	0.177439	-7.27395	3.49127e-13	1.21209e-11
ENSG00000175857	GAPT	protein_coding	913.943	1.29062	0.139954	9.22175	2.92302e-20	1.84357e-18
ENSG00000110042	DTX4	protein_coding	1044.55	-1.28931	0.10431	-12.3603	4.28586e-35	6.23799e-33
ENSG00000185669	SNAI3	protein_coding	184.394	-1.28826	0.175474	-7.3416	2.11056e-13	7.49942e-12
ENSG00000159166	LAD1	protein_coding	221.578	-1.28647	0.1686	-7.63028	2.34248e-14	9.20991e-13
ENSG00000138623	SEMA7A	protein_coding	281.555	-1.28555	0.152171	-8.44811	2.96046e-17	1.56687e-15
ENSG00000071051	NCK2	protein_coding	561.859	1.27569	0.118044	10.8069	3.19228e-27	3.28718e-25
ENSG00000164400	CSF2	protein_coding	103.296	-1.27175	0.21861	-5.81745	5.97528e-09	1.28477e-07
ENSG00000085511	MAP3K4	protein_coding	2573.45	1.2616	0.0891779	14.147	1.94954e-45	4.27685e-43
ENSG00000092964	DPYSL2	protein_coding	450.822	-1.25988	0.138103	-9.12273	7.32573e-20	4.53552e-18
ENSG00000120314	WDR55	protein_coding	341.148	1.25593	0.127786	9.82838	8.49728e-23	6.46348e-21
ENSG00000139842	CUL4A	protein_coding	2902.35	-1.25474	0.102067	-12.2933	9.844e-35	1.37971e-32
ENSG00000163347	CLDN1	protein_coding	183.943	-1.24633	0.163336	-7.63048	2.33886e-14	9.20991e-13
ENSG00000102804	TSC22D1	protein_coding	772.444	1.23869	0.136303	9.08774	1.01123e-19	6.22236e-18
ENSG00000105246	EBI3	protein_coding	2137.89	-1.23817	0.110602	-11.1948	4.32564e-29	4.7106e-27
ENSG00000257242	C12orf79	protein_coding	390.703	-1.23794	0.135616	-9.12823	6.96258e-20	4.33714e-18
ENSG00000077454	LRCH4	protein_coding	304.724	1.23539	0.132667	9.31199	1.2546e-20	8.11576e-19
ENSG00000171867	PRNP	protein_coding	2547.13	1.23098	0.0889267	13.8426	1.4104e-43	2.92456e-41
ENSG00000172765	TMCC1	protein_coding	272.133	1.22822	0.144115	8.52253	1.56112e-17	8.32064e-16
ENSG00000196396	PTPN1	protein_coding	7689.64	1.22668	0.0905499	13.547	8.25519e-42	1.60204e-39
ENSG00000167207	NOD2	protein_coding	1555.06	1.22645	0.0990625	12.3805	3.33099e-35	4.89527e-33
ENSG00000181274	FRAT2	protein_coding	66.4975	1.22008	0.229169	5.32394	1.01546e-07	1.84747e-06
ENSG00000181019	NQO1	protein_coding	592.088	-1.21847	0.114331	-10.6573	1.61149e-26	1.5537e-24
ENSG00000137877	SPTBN5	protein_coding	334.408	1.21624	0.148625	8.1833	2.76183e-16	1.31465e-14
ENSG00000077585	GPR137B	protein_coding	1862.96	-1.21451	0.0893245	-13.5966	4.19339e-42	8.35202e-40
ENSG00000132906	CASP9	protein_coding	71.2447	1.2125	0.227876	5.32088	1.03267e-07	1.87204e-06
ENSG00000011028	MRC2	protein_coding	609.855	1.2062	0.137946	8.74398	2.25046e-18	1.23873e-16
ENSG00000122034	GTF3A	protein_coding	215.205	1.20272	0.164354	7.31787	2.51944e-13	8.88969e-12
ENSG00000150938	CRIM1	protein_coding	1962.03	-1.19245	0.106806	-11.1646	6.0742e-29	6.52093e-27
ENSG00000196498	NCOR2	protein_coding	7945.97	1.19102	0.106306	11.2037	3.91108e-29	4.29e-27
ENSG00000198624	CCDC69	protein_coding	309.629	1.18951	0.298538	3.98445	6.76358e-05	0.000705584
ENSG00000164104	HMGB2	protein_coding	163.62	1.18902	0.197253	6.02792	1.66085e-09	3.78618e-08
ENSG00000120708	TGFBI	protein_coding	7691.08	-1.1832	0.119029	-9.9405	2.77429e-23	2.17588e-21
ENSG00000100985	MMP9	protein_coding	500.798	-1.18162	0.142681	-8.28156	1.21573e-16	6.03361e-15
ENSG00000126226	PCID2	protein_coding	1328.4	-1.18149	0.125159	-9.43991	3.73097e-21	2.54395e-19
ENSG00000111729	CLEC4A	protein_coding	269.074	-1.17917	0.140049	-8.41966	3.77583e-17	1.96408e-15
ENSG00000275410	HNF1B	protein_coding	1026.34	-1.17794	0.100172	-11.7592	6.33413e-32	7.67038e-30
ENSG00000105612	DNASE2	protein_coding	121.598	1.17574	0.184993	6.35559	2.0763e-10	5.29998e-09
ENSG00000166974	MAPRE2	protein_coding	504.548	-1.17417	0.134277	-8.7444	2.24209e-18	1.23863e-16
ENSG00000173372	C1QA	protein_coding	70.7931	1.17289	0.246802	4.75236	2.01053e-06	2.86836e-05
ENSG00000119986	AVPI1	protein_coding	89.1513	1.16795	0.239556	4.87549	1.08538e-06	1.64989e-05
ENSG00000139572	GPR84	protein_coding	1345.11	1.16661	0.0951953	12.2549	1.58098e-34	2.15598e-32
ENSG00000125772	GPCPD1	protein_coding	2069.05	1.16263	0.0878211	13.2386	5.25163e-40	9.46356e-38
ENSG00000139117	CPNE8	protein_coding	271.349	-1.15939	0.139631	-8.30322	1.01325e-16	5.09552e-15
ENSG00000115525	ST3GAL5	protein_coding	742.499	-1.1562	0.112296	-10.2959	7.35087e-25	6.35829e-23
ENSG00000160445	ZER1	protein_coding	638.851	-1.15056	0.111947	-10.2777	8.8839e-25	7.59749e-23
ENSG00000163235	TGFA	protein_coding	150.347	-1.15001	0.181213	-6.34617	2.20746e-10	5.57836e-09
ENSG00000137166	FOXP4	protein_coding	507.777	1.14551	0.13579	8.43589	3.28703e-17	1.72165e-15
ENSG00000166188	ZNF319	protein_coding	130.12	1.14448	0.182434	6.27339	3.53267e-10	8.78064e-09
ENSG00000173728	C1orf100	protein_coding	48.4045	-1.14036	0.26202	-4.3522	1.34781e-05	0.000164133
ENSG00000141968	VAV1	protein_coding	5237.54	1.14019	0.0805718	14.1512	1.8347e-45	4.08409e-43
ENSG00000186818	LILRB4	protein_coding	11335.9	1.13827	0.22453	5.06955	3.98752e-07	6.58942e-06
ENSG00000159348	CYB5R1	protein_coding	402.458	-1.13645	0.129762	-8.75793	1.98869e-18	1.10266e-16
ENSG00000168685	IL7R	protein_coding	6766.5	-1.13592	0.0799729	-14.2038	8.67212e-46	1.98894e-43
ENSG00000172927	MYEOV	protein_coding	159.826	-1.13355	0.196732	-5.76191	8.31671e-09	1.7607e-07
ENSG00000119408	NEK6	protein_coding	1391.05	-1.13151	0.110977	-10.1959	2.06924e-24	1.74984e-22
ENSG00000004399	PLXND1	protein_coding	588.477	-1.12844	0.111775	-10.0957	5.77321e-24	4.69834e-22
ENSG00000166165	CKB	protein_coding	780.259	-1.12663	0.237846	-4.73679	2.17132e-06	3.08034e-05
ENSG00000148180	GSN	protein_coding	2583.14	-1.12484	0.205561	-5.47207	4.44814e-08	8.59917e-07
ENSG00000075618	FSCN1	protein_coding	1053.61	-1.12476	0.104363	-10.7775	4.39889e-27	4.46886e-25
ENSG00000172216	CEBPB	protein_coding	8098.76	1.12239	0.0863285	13.0014	1.20114e-38	1.97626e-36
ENSG00000087842	PIR	protein_coding	144.631	-1.12077	0.180607	-6.20557	5.44997e-10	1.31573e-08
ENSG00000162889	MAPKAPK2	protein_coding	4767.32	1.11872	0.0906489	12.3413	5.42832e-35	7.82557e-33
ENSG00000107021	TBC1D13	protein_coding	664.613	-1.11554	0.111154	-10.036	1.0586e-23	8.56901e-22
ENSG00000198829	SUCNR1	protein_coding	139.144	-1.11532	0.208463	-5.35019	8.78604e-08	1.61214e-06
ENSG00000197208	SLC22A4	protein_coding	256.628	1.09862	0.142995	7.68297	1.55447e-14	6.25798e-13
ENSG00000116260	QSOX1	protein_coding	5131.2	1.09689	0.108421	10.117	4.64516e-24	3.80074e-22
ENSG00000004468	CD38	protein_coding	3060.57	1.09415	0.111046	9.85317	6.64164e-23	5.10327e-21
ENSG00000110448	CD5	protein_coding	102.148	-1.08678	0.24808	-4.38075	1.18273e-05	0.000145671
ENSG00000156127	BATF	protein_coding	1659.98	-1.08432	0.113735	-9.53371	1.51767e-21	1.05866e-19
ENSG00000124942	AHNAK	protein_coding	9110.55	-1.07929	0.0743497	-14.5164	9.54129e-48	2.29248e-45
ENSG00000256235	SMIM3	protein_coding	2923.06	1.07698	0.106208	10.1404	3.65703e-24	3.00851e-22
ENSG00000173262	SLC2A14	protein_coding	227.171	1.07531	0.179807	5.98039	2.22605e-09	4.99937e-08
ENSG00000162614	NEXN	protein_coding	444.935	1.07503	0.128063	8.39454	4.67713e-17	2.39181e-15
ENSG00000142687	KIAA0319L	protein_coding	467.963	1.07494	0.133854	8.03066	9.6952e-16	4.46067e-14
ENSG00000152229	PSTPIP2	protein_coding	3591.24	1.07408	0.0887171	12.1068	9.72331e-34	1.29107e-31
ENSG00000166484	MAPK7	protein_coding	340.105	1.07144	0.142779	7.5042	6.18065e-14	2.30435e-12
ENSG00000124731	TREM1	protein_coding	9004.62	1.07073	0.0804818	13.304	2.19436e-40	4.00193e-38
ENSG00000054967	RELT	protein_coding	940.856	1.07066	0.101104	10.5897	3.32564e-26	3.12672e-24
ENSG00000028277	POU2F2	protein_coding	1482.52	-1.07063	0.0990503	-10.809	3.1216e-27	3.23642e-25
ENSG00000105825	TFPI2	protein_coding	204.425	-1.07032	0.158496	-6.75297	1.44851e-11	4.19237e-10
ENSG00000164935	DCSTAMP	protein_coding	59.5665	-1.06153	0.254732	-4.16726	3.08283e-05	0.000349811
ENSG00000115756	HPCAL1	protein_coding	264.844	-1.06019	0.149465	-7.09326	1.30988e-12	4.24576e-11
ENSG00000134882	UBAC2	protein_coding	610.442	1.05677	0.134752	7.84233	4.42274e-15	1.88053e-13
ENSG00000112343	TRIM38	protein_coding	2688.5	1.05588	0.0830282	12.7171	4.75273e-37	7.34103e-35
ENSG00000147883	CDKN2B	protein_coding	691.487	-1.05484	0.125648	-8.39515	4.65289e-17	2.38748e-15
ENSG00000138755	CXCL9	protein_coding	1568.42	-1.0542	0.242893	-4.3402	1.42356e-05	0.000172388
ENSG00000157483	MYO1E	protein_coding	984.567	-1.05327	0.107315	-9.81472	9.73104e-23	7.3283e-21
ENSG00000133101	CCNA1	protein_coding	570.952	1.05285	0.116907	9.00589	2.13925e-19	1.25999e-17
ENSG00000180758	GPR157	protein_coding	610.907	-1.05121	0.138449	-7.59273	3.13235e-14	1.20955e-12
ENSG00000178741	COX5A	protein_coding	99.1093	1.04978	0.221885	4.73118	2.2322e-06	3.15489e-05
ENSG00000134780	DAGLA	protein_coding	497.822	-1.04723	0.115646	-9.05547	1.3598e-19	8.23331e-18
ENSG00000187474	FPR3	protein_coding	4507.23	-1.04413	0.0972741	-10.7339	7.05829e-27	7.02903e-25
ENSG00000140030	GPR65	protein_coding	198.888	1.04196	0.159137	6.54753	5.84961e-11	1.58117e-09
ENSG00000205755	CRLF2	protein_coding	1169.13	-1.03696	0.113671	-9.1225	7.34096e-20	4.53552e-18
ENSG00000123342	MMP19	protein_coding	5089.66	-1.036	0.0886183	-11.6906	1.42397e-31	1.69722e-29
ENSG00000197696	NMB	protein_coding	130.618	-1.03591	0.194278	-5.33211	9.70757e-08	1.77254e-06
ENSG00000137642	SORL1	protein_coding	1379.92	1.03402	0.123578	8.36736	5.89211e-17	3.00299e-15
ENSG00000136379	ABHD17C	protein_coding	164.741	1.03274	0.318781	3.23966	0.00119671	0.00894549
ENSG00000123983	ACSL3	protein_coding	727.578	1.03247	0.145307	7.10546	1.19926e-12	3.89552e-11
ENSG00000153147	SMARCA5	protein_coding	4146.26	1.03183	0.0852677	12.101	1.0431e-33	1.37299e-31
ENSG00000125657	TNFSF9	protein_coding	698.036	-1.03169	0.106575	-9.6804	3.65288e-22	2.64563e-20
ENSG00000176845	METRNL	protein_coding	2418.81	1.03147	0.0897907	11.4875	1.52436e-30	1.74804e-28
ENSG00000140396	NCOA2	protein_coding	1669.35	1.02691	0.087931	11.6786	1.63965e-31	1.93901e-29
ENSG00000141753	IGFBP4	protein_coding	644.053	-1.02333	0.116599	-8.77644	1.68728e-18	9.38984e-17
ENSG00000171174	RBKS	protein_coding	198.371	1.0225	0.177869	5.74859	8.99919e-09	1.89459e-07
ENSG00000196230	TUBB	protein_coding	1302.85	-1.01998	0.0984919	-10.356	3.93185e-25	3.44025e-23
ENSG00000182853	VMO1	protein_coding	674.307	1.01851	0.105942	9.61388	6.98647e-22	4.96499e-20
ENSG00000113302	IL12B	protein_coding	112946	-1.01729	0.0828318	-12.2814	1.13941e-34	1.56794e-32
ENSG00000117298	ECE1	protein_coding	4813.09	1.01642	0.0826745	12.2942	9.7325e-35	1.37683e-32
ENSG00000160223	ICOSLG	protein_coding	349.183	-1.0152	0.134073	-7.57199	3.67541e-14	1.41205e-12
ENSG00000138678	AGPAT9	protein_coding	597.833	-1.01451	0.136733	-7.41959	1.17487e-13	4.2853e-12
ENSG00000155287	SLC25A28	protein_coding	1311.76	1.01326	0.0953416	10.6276	2.2163e-26	2.09676e-24
ENSG00000135446	CDK4	protein_coding	257.104	-1.00312	0.146524	-6.84614	7.58702e-12	2.25186e-10
ENSG00000168209	DDIT4	protein_coding	2074.91	1.00225	0.0940149	10.6605	1.55765e-26	1.51142e-24
ENSG00000168615	ADAM9	protein_coding	1298.85	-1.00078	0.0981643	-10.1949	2.08889e-24	1.75664e-22
ENSG00000139679	LPAR6	protein_coding	301.99	-1.00048	0.283392	-3.53038	0.00041497	0.00359966

## Sheet: VitD_E.c.
Genes significantly regulated by vitD during E. coli challenge					Comparison: vitD+E.c. vs E.c.
EnsemblID	geneName	bio_type	baseMean	log2FoldChange	lfcSE	stat	pvalue	padj
ENSG00000019186	CYP24A1	protein_coding	1457.38	4.43051	0.406332	10.9037	1.10692e-27	1.99419e-25
ENSG00000114270	COL7A1	protein_coding	363.359	4.41902	0.206425	21.4074	1.1406e-101	2.87694e-98
ENSG00000170458	CD14	protein_coding	13900.6	4.38818	0.135868	32.2974	7.6082e-229	9.5946e-225
ENSG00000140598	EFTUD1	protein_coding	1414.53	3.79504	0.165206	22.9716	8.9738e-117	5.6584e-113
ENSG00000165959	CLMN	protein_coding	625.809	3.73439	0.316412	11.8023	3.79658e-32	9.57572e-30
ENSG00000178726	THBD	protein_coding	3355.3	3.36947	0.339178	9.93421	2.95521e-23	3.58347e-21
ENSG00000085831	TTC39A	protein_coding	451.615	3.16463	0.171439	18.4592	4.3971e-76	5.54518e-73
ENSG00000113108	APBB3	protein_coding	253.157	3.11195	0.193203	16.1071	2.27262e-58	1.91066e-55
ENSG00000104267	CA2	protein_coding	1087.31	3.05411	0.141267	21.6195	1.1772e-103	3.7115e-100
ENSG00000151693	ASAP2	protein_coding	345.245	2.77359	0.197886	14.0161	1.24316e-44	6.8163e-42
ENSG00000135074	ADAM19	protein_coding	7272.15	2.76961	0.136281	20.3228	8.07768e-92	1.45525e-88
ENSG00000162891	IL20	protein_coding	131.001	-2.73966	0.272851	-10.0409	1.00781e-23	1.32391e-21
ENSG00000164400	CSF2	protein_coding	581.73	-2.73672	0.345231	-7.9272	2.24141e-15	1.23434e-13
ENSG00000007350	TKTL1	protein_coding	97.8505	2.70712	0.254404	10.641	1.91989e-26	3.14438e-24
ENSG00000135503	ACVR1B	protein_coding	2586.69	2.62644	0.152982	17.1683	4.59026e-66	5.26253e-63
ENSG00000165140	FBP1	protein_coding	94.36	2.59387	0.409515	6.33401	2.38865e-10	6.62051e-09
ENSG00000108702	CCL1	protein_coding	444.89	-2.45421	0.217051	-11.3071	1.21056e-29	2.46232e-27
ENSG00000113070	HBEGF	protein_coding	2287.49	2.44408	0.146527	16.6801	1.82898e-62	1.9221e-59
ENSG00000130775	THEMIS2	protein_coding	4045.4	2.43173	0.15392	15.7986	3.17888e-56	2.35817e-53
ENSG00000099985	OSM	protein_coding	6544.3	2.39376	0.113878	21.0203	4.27523e-98	8.98582e-95
ENSG00000170340	B3GNT2	protein_coding	1024.42	2.36349	0.120043	19.6887	2.69284e-86	4.24492e-83
ENSG00000172548	NIPAL4	protein_coding	2490.76	2.35233	0.387768	6.06633	1.30866e-09	3.25512e-08
ENSG00000156711	MAPK13	protein_coding	683.88	2.33847	0.186648	12.5288	5.19582e-36	1.77093e-33
ENSG00000196878	LAMB3	protein_coding	9791.25	2.33534	0.106532	21.9215	1.6201e-106	6.8102e-103
ENSG00000137673	MMP7	protein_coding	410.357	-2.32977	0.191067	-12.1934	3.3692e-34	1.03632e-31
ENSG00000136802	LRRC8A	protein_coding	527.144	2.31727	0.140276	16.5193	2.6635e-61	2.39924e-58
ENSG00000228278	ORM2	protein_coding	16.7456	2.31089	0.40332	5.72966	1.00633e-08	2.16197e-07
ENSG00000182606	TRAK1	protein_coding	1835.86	2.27979	0.122269	18.6456	1.37021e-77	1.91997e-74
ENSG00000177575	CD163	protein_coding	1007.2	2.2515	0.176622	12.7475	3.2173e-37	1.19333e-34
ENSG00000105612	DNASE2	protein_coding	69.6789	2.24143	0.269653	8.31227	9.38862e-17	5.89054e-15
ENSG00000167207	NOD2	protein_coding	963.584	2.2112	0.158736	13.93	4.163e-44	2.18748e-41
ENSG00000229314	ORM1	protein_coding	112.643	2.19094	0.281105	7.79402	6.49088e-15	3.41069e-13
ENSG00000166165	CKB	protein_coding	823.065	-2.18288	0.152973	-14.2697	3.37812e-46	1.93643e-43
ENSG00000183019	MCEMP1	protein_coding	1682.46	2.17298	0.315586	6.88552	5.75758e-12	2.01133e-10
ENSG00000105825	TFPI2	protein_coding	275.915	-2.13047	0.169405	-12.5762	2.85375e-36	9.99683e-34
ENSG00000113302	IL12B	protein_coding	29949.9	-2.11763	0.127723	-16.5798	9.74763e-62	9.45595e-59
ENSG00000137869	CYP19A1	protein_coding	563.811	2.11754	0.185209	11.4332	2.8523e-30	5.99506e-28
ENSG00000138463	DIRC2	protein_coding	196.684	2.11098	0.206974	10.1993	1.99762e-24	2.79911e-22
ENSG00000140391	TSPAN3	protein_coding	769.035	2.10444	0.134629	15.6314	4.44868e-55	3.1168e-52
ENSG00000174705	SH3PXD2B	protein_coding	657.868	2.10249	0.318549	6.60021	4.10583e-11	1.25676e-09
ENSG00000134955	SLC37A2	protein_coding	869.729	2.07909	0.133564	15.5662	1.23535e-54	8.19946e-52
ENSG00000108700	CCL8	protein_coding	3716.05	2.07777	0.354317	5.86416	4.51414e-09	1.04263e-07
ENSG00000110944	IL23A	protein_coding	12019.1	-2.05266	0.309787	-6.62603	3.44836e-11	1.07642e-09
ENSG00000166396	SERPINB7	protein_coding	349.468	-2.04603	0.181184	-11.2926	1.42814e-29	2.85877e-27
ENSG00000148344	PTGES	protein_coding	280.346	2.02623	0.370563	5.46798	4.55186e-08	8.45413e-07
ENSG00000008056	SYN1	protein_coding	318.877	2.02484	0.203517	9.94922	2.54175e-23	3.17366e-21
ENSG00000245848	CEBPA	protein_coding	197.821	2.01031	0.191872	10.4773	1.09802e-25	1.68867e-23
ENSG00000168758	SEMA4C	protein_coding	218.379	1.95343	0.183359	10.6536	1.67771e-26	2.7839e-24
ENSG00000198018	ENTPD7	protein_coding	2389.79	1.94782	0.126806	15.3606	3.00655e-53	1.89578e-50
ENSG00000103888	CEMIP	protein_coding	3106.27	1.89103	0.403927	4.6816	2.84641e-06	3.68543e-05
ENSG00000147883	CDKN2B	protein_coding	488.465	-1.8899	0.169693	-11.1372	8.26898e-29	1.60431e-26
ENSG00000166670	MMP10	protein_coding	1007.42	-1.87165	0.139091	-13.4563	2.82855e-41	1.32114e-38
ENSG00000077420	APBB1IP	protein_coding	153.791	1.85106	0.250886	7.3781	1.6056e-13	7.00632e-12
ENSG00000203747	FCGR3A	protein_coding	204.244	1.85014	0.197489	9.3683	7.37101e-21	7.26217e-19
ENSG00000018280	SLC11A1	protein_coding	8027.59	1.84297	0.137522	13.4012	5.94651e-41	2.67826e-38
ENSG00000001084	GCLC	protein_coding	395.961	-1.84267	0.145184	-12.6919	6.55437e-37	2.36163e-34
ENSG00000171811	CFAP46	protein_coding	546.9	-1.82455	0.180435	-10.1119	4.89034e-24	6.63141e-22
ENSG00000186827	TNFRSF4	protein_coding	734.388	-1.80842	0.169316	-10.6808	1.25232e-26	2.16342e-24
ENSG00000125810	CD93	protein_coding	12891.3	1.807	0.164264	11.0006	3.79803e-28	7.14879e-26
ENSG00000146376	ARHGAP18	protein_coding	132.878	1.79053	0.198781	9.00758	2.1066e-19	1.79503e-17
ENSG00000171631	P2RY6	protein_coding	662.493	1.77528	0.155903	11.3871	4.84673e-30	1.002e-27
ENSG00000159166	LAD1	protein_coding	596.677	-1.77416	0.158979	-11.1597	6.42047e-29	1.26513e-26
ENSG00000169896	ITGAM	protein_coding	688.092	1.7657	0.318052	5.55162	2.8304e-08	5.47456e-07
ENSG00000136695	IL36RN	protein_coding	256.121	-1.76569	0.202338	-8.72646	2.62774e-18	2.05829e-16
ENSG00000167208	SNX20	protein_coding	556.238	1.76324	0.173321	10.1732	2.61128e-24	3.61877e-22
ENSG00000175066	GK5	protein_coding	1256.34	1.74747	0.140283	12.4567	1.28605e-35	4.15855e-33
ENSG00000119979	FAM45A	protein_coding	147.688	1.74038	0.2033	8.56061	1.12272e-17	8.18415e-16
ENSG00000232810	TNF	protein_coding	88587.4	-1.73538	0.14989	-11.5777	5.34739e-31	1.24881e-28
ENSG00000140563	MCTP2	protein_coding	560.375	1.72776	0.162891	10.6068	2.77047e-26	4.42258e-24
ENSG00000141298	SSH2	protein_coding	517.452	1.70779	0.14734	11.5908	4.58792e-31	1.09166e-28
ENSG00000123384	LRP1	protein_coding	475.648	1.68935	0.195763	8.62961	6.15636e-18	4.64898e-16
ENSG00000108932	SLC16A6	protein_coding	322.946	-1.68728	0.159553	-10.5751	3.88959e-26	6.13145e-24
ENSG00000118515	SGK1	protein_coding	951.365	-1.67964	0.130657	-12.8554	8.02276e-38	3.06591e-35
ENSG00000111186	WNT5B	protein_coding	714.922	-1.67738	0.161213	-10.4047	2.35947e-25	3.50062e-23
ENSG00000172322	CLEC12A	protein_coding	1195.36	1.66977	0.159746	10.4527	1.42448e-25	2.13859e-23
ENSG00000124225	PMEPA1	protein_coding	312.444	1.66843	0.171191	9.74603	1.91826e-22	2.15992e-20
ENSG00000114455	HHLA2	protein_coding	328.642	-1.66531	0.177627	-9.37532	6.89674e-21	6.84841e-19
ENSG00000158156	XKR8	protein_coding	100.392	1.65703	0.234092	7.07857	1.45649e-12	5.56598e-11
ENSG00000071073	MGAT4A	protein_coding	191.751	1.65493	0.207325	7.98229	1.43644e-15	8.01545e-14
ENSG00000162493	PDPN	protein_coding	225.683	1.64946	0.416494	3.96036	7.48377e-05	0.000668871
ENSG00000181019	NQO1	protein_coding	531.764	-1.64158	0.162716	-10.0886	6.20272e-24	8.32154e-22
ENSG00000165802	NSMF	protein_coding	699.637	-1.63778	0.14271	-11.4763	1.73631e-30	3.71128e-28
ENSG00000150938	CRIM1	protein_coding	3928.42	-1.63461	0.141543	-11.5485	7.51077e-31	1.72215e-28
ENSG00000196611	MMP1	protein_coding	326.317	-1.62849	0.190193	-8.56227	1.1067e-17	8.1143e-16
ENSG00000059728	MXD1	protein_coding	11266.7	1.62284	0.13424	12.089	1.20683e-33	3.45894e-31
ENSG00000167772	ANGPTL4	protein_coding	357.619	1.61909	0.413508	3.9155	9.02179e-05	0.000790096
ENSG00000117525	F3	protein_coding	5215.05	-1.61593	0.16337	-9.89124	4.54386e-23	5.40591e-21
ENSG00000167566	NCKAP5L	protein_coding	215.238	1.61462	0.187198	8.6252	6.39789e-18	4.80261e-16
ENSG00000136688	IL36G	protein_coding	6838.86	-1.61182	0.295356	-5.4572	4.83689e-08	8.94399e-07
ENSG00000135365	PHF21A	protein_coding	260.703	1.59782	0.176715	9.04179	1.5413e-19	1.35925e-17
ENSG00000119714	GPR68	protein_coding	403.07	1.59373	0.159574	9.98736	1.73134e-23	2.20544e-21
ENSG00000075618	FSCN1	protein_coding	903.158	-1.59266	0.149386	-10.6614	1.54319e-26	2.62989e-24
ENSG00000130024	PHF10	protein_coding	225.003	1.5911	0.176969	8.99083	2.45368e-19	2.06289e-17
ENSG00000081041	CXCL2	protein_coding	30969.2	-1.58219	0.344536	-4.59223	4.38536e-06	5.41133e-05
ENSG00000012232	EXTL3	protein_coding	644.593	1.58043	0.127043	12.4401	1.58261e-35	4.98958e-33
ENSG00000156966	B3GNT7	protein_coding	278.398	-1.57746	0.187324	-8.42104	3.73155e-17	2.47677e-15
ENSG00000181026	AEN	protein_coding	620.505	-1.55726	0.165236	-9.42448	4.32241e-21	4.4317e-19
ENSG00000140859	KIFC3	protein_coding	977.44	1.55646	0.1277	12.1884	3.58245e-34	1.07567e-31
ENSG00000172724	CCL19	protein_coding	157.163	-1.54953	0.195548	-7.92403	2.29938e-15	1.26076e-13
ENSG00000184838	PRR16	protein_coding	108.047	-1.549	0.212689	-7.28295	3.26589e-13	1.36378e-11
ENSG00000166484	MAPK7	protein_coding	595.822	1.54853	0.130875	11.8321	2.66467e-32	6.858e-30
ENSG00000186891	TNFRSF18	protein_coding	437.547	-1.53892	0.150431	-10.2301	1.45429e-24	2.0841e-22
ENSG00000135632	SMYD5	protein_coding	135.163	-1.52734	0.200937	-7.60106	2.93723e-14	1.38214e-12
ENSG00000164266	SPINK1	protein_coding	335.215	-1.52698	0.171659	-8.89546	5.81798e-19	4.73358e-17
ENSG00000116260	QSOX1	protein_coding	2018.41	1.51859	0.144974	10.4749	1.1263e-25	1.71129e-23
ENSG00000116962	NID1	protein_coding	1124.68	-1.50104	0.11633	-12.9032	4.31542e-38	1.70068e-35
ENSG00000173083	HPSE	protein_coding	803.247	1.50053	0.136455	10.9965	3.97138e-28	7.36517e-26
ENSG00000205189	ZBTB10	protein_coding	694.182	-1.49454	0.151783	-9.84657	7.09202e-23	8.20528e-21
ENSG00000180530	NRIP1	protein_coding	812.727	1.49206	0.135904	10.9788	4.83232e-28	8.83195e-26
ENSG00000185033	SEMA4B	protein_coding	1985.17	1.49204	0.320608	4.65377	3.25919e-06	4.18125e-05
ENSG00000164733	CTSB	protein_coding	18670.8	1.4877	0.127587	11.6603	2.03245e-31	4.92908e-29
ENSG00000172594	SMPDL3A	protein_coding	2052.84	1.48295	0.11419	12.9868	1.45465e-38	5.91761e-36
ENSG00000012779	ALOX5	protein_coding	421.055	1.47753	0.181388	8.1457	3.77082e-16	2.2431e-14
ENSG00000146094	DOK3	protein_coding	1269.29	1.47231	0.140453	10.4825	1.03907e-25	1.61774e-23
ENSG00000091106	NLRC4	protein_coding	198.289	1.47059	0.224089	6.56252	5.29069e-11	1.59239e-09
ENSG00000140961	OSGIN1	protein_coding	700.802	-1.46906	0.149094	-9.85319	6.63999e-23	7.75341e-21
ENSG00000167680	SEMA6B	protein_coding	11544.8	1.4663	0.287892	5.09325	3.51982e-07	5.50043e-06
ENSG00000196083	IL1RAP	protein_coding	335.903	1.46461	0.166716	8.78506	1.56277e-18	1.2395e-16
ENSG00000132825	PPP1R3D	protein_coding	169.031	1.45925	0.201911	7.2272	4.93039e-13	2.01874e-11
ENSG00000164683	HEY1	protein_coding	189.749	-1.45883	0.358798	-4.06587	4.78535e-05	0.00045477
ENSG00000104368	PLAT	protein_coding	433.938	-1.44686	0.185746	-7.78947	6.72904e-15	3.52116e-13
ENSG00000198435	NRARP	protein_coding	78.9822	-1.44078	0.278453	-5.17425	2.2883e-07	3.70923e-06
ENSG00000134686	PHC2	protein_coding	1223.25	1.44053	0.133611	10.7815	4.20818e-27	7.47457e-25
ENSG00000001561	ENPP4	protein_coding	333.149	-1.4386	0.175638	-8.19069	2.59743e-16	1.56728e-14
ENSG00000105246	EBI3	protein_coding	5155.13	-1.43648	0.104976	-13.6839	1.26721e-42	6.39233e-40
ENSG00000163975	MFI2	protein_coding	823.286	1.43241	0.2994	4.78428	1.71603e-06	2.32698e-05
ENSG00000173391	OLR1	protein_coding	4950.97	1.43099	0.119982	11.9267	8.58635e-33	2.30388e-30
ENSG00000122877	EGR2	protein_coding	418.35	-1.4292	0.38657	-3.69714	0.000218043	0.00168903
ENSG00000113448	PDE4D	protein_coding	303.571	1.4269	0.157939	9.03453	1.64711e-19	1.43254e-17
ENSG00000156030	ELMSAN1	protein_coding	1257.95	1.41786	0.156973	9.03251	1.67775e-19	1.44918e-17
ENSG00000198879	SFMBT2	protein_coding	305.605	-1.41631	0.168745	-8.39321	4.73062e-17	3.07515e-15
ENSG00000164163	ABCE1	protein_coding	252.387	-1.41591	0.169481	-8.35439	6.57722e-17	4.18916e-15
ENSG00000136861	CDK5RAP2	protein_coding	582.879	-1.40439	0.141332	-9.93681	2.87896e-23	3.5249e-21
ENSG00000105697	HAMP	protein_coding	747.764	1.39642	0.3453	4.04408	5.25286e-05	0.000494726
ENSG00000186407	CD300E	protein_coding	18514.3	1.39288	0.140396	9.92109	3.37066e-23	4.04832e-21
ENSG00000158828	PINK1	protein_coding	166.661	1.37938	0.185617	7.43134	1.07499e-13	4.74011e-12
ENSG00000019169	MARCO	protein_coding	1111.23	1.37918	0.165031	8.35709	6.42841e-17	4.11516e-15
ENSG00000038427	VCAN	protein_coding	1851.06	1.37886	0.142524	9.67461	3.86559e-22	4.16658e-20
ENSG00000130766	SESN2	protein_coding	591.645	1.37793	0.18375	7.49897	6.43214e-14	2.89699e-12
ENSG00000186818	LILRB4	protein_coding	7403.01	1.37562	0.269988	5.09512	3.48512e-07	5.45295e-06
ENSG00000126226	PCID2	protein_coding	3248.55	-1.37218	0.116753	-11.7528	6.82811e-32	1.68842e-29
ENSG00000145416	MARCH1	protein_coding	466.023	1.37102	0.32476	4.22165	2.42516e-05	0.000249663
ENSG00000137877	SPTBN5	protein_coding	313.86	1.3685	0.157405	8.6941	3.49604e-18	2.70482e-16
ENSG00000171236	LRG1	protein_coding	1190.75	1.36777	0.16155	8.46651	2.52849e-17	1.74245e-15
ENSG00000136244	IL6	protein_coding	184921	-1.36699	0.161301	-8.47482	2.35448e-17	1.64046e-15
ENSG00000135446	CDK4	protein_coding	225.321	-1.36299	0.16932	-8.04976	8.29541e-16	4.77687e-14
ENSG00000185897	FFAR3	protein_coding	56.8535	1.36034	0.265693	5.11996	3.056e-07	4.85381e-06
ENSG00000100292	HMOX1	protein_coding	3252.96	1.36003	0.14202	9.57631	1.00578e-21	1.06587e-19
ENSG00000059804	SLC2A3	protein_coding	8384.91	1.35881	0.100384	13.536	9.58403e-42	4.64862e-39
ENSG00000082074	FYB	protein_coding	687.14	1.35533	0.139796	9.69506	3.1644e-22	3.44019e-20
ENSG00000100055	CYTH4	protein_coding	3633.08	1.34463	0.161953	8.3026	1.01856e-16	6.32759e-15
ENSG00000168495	POLR3D	protein_coding	371.134	-1.3418	0.191364	-7.01174	2.35369e-12	8.67906e-11
ENSG00000167850	CD300C	protein_coding	179.458	1.34106	0.21272	6.30434	2.89416e-10	7.9865e-09
ENSG00000164047	CAMP	protein_coding	195.029	1.34048	0.195181	6.86789	6.51603e-12	2.24518e-10
ENSG00000160193	WDR4	protein_coding	118.838	-1.33916	0.204559	-6.54657	5.88717e-11	1.76349e-09
ENSG00000095370	SH2D3C	protein_coding	93.5372	1.33274	0.232536	5.73134	9.96429e-09	2.14436e-07
ENSG00000115008	IL1A	protein_coding	64077.2	-1.32949	0.288799	-4.60352	4.15412e-06	5.15382e-05
ENSG00000167552	TUBA1A	protein_coding	604.197	1.32701	0.157226	8.44011	3.17038e-17	2.11543e-15
ENSG00000166188	ZNF319	protein_coding	412.238	1.32309	0.1464	9.03747	1.60346e-19	1.40426e-17
ENSG00000125772	GPCPD1	protein_coding	1536.6	1.32165	0.14232	9.28648	1.5947e-20	1.53517e-18
ENSG00000124102	PI3	protein_coding	372.059	-1.3196	0.170754	-7.72807	1.09188e-14	5.57476e-13
ENSG00000226979	LTA	protein_coding	91.3373	-1.31475	0.233346	-5.63434	1.75726e-08	3.56856e-07
ENSG00000072274	TFRC	protein_coding	9935.99	1.31458	0.157008	8.37268	5.63231e-17	3.64252e-15
ENSG00000125454	SLC25A19	protein_coding	505.38	1.31453	0.159109	8.26181	1.43475e-16	8.74088e-15
ENSG00000123213	NLN	protein_coding	586.854	-1.31386	0.165178	-7.9542	1.80291e-15	9.97214e-14
ENSG00000121900	TMEM54	protein_coding	76.2434	1.31129	0.254685	5.14869	2.6231e-07	4.214e-06
ENSG00000103966	EHD4	protein_coding	3297.66	1.30913	0.15149	8.64169	5.53888e-18	4.23339e-16
ENSG00000126262	FFAR2	protein_coding	9095.49	1.30662	0.157631	8.28912	1.14092e-16	7.01863e-15
ENSG00000126368	NR1D1	protein_coding	154.448	-1.30566	0.200036	-6.52714	6.70385e-11	1.98067e-09
ENSG00000100731	PCNX	protein_coding	2582.67	1.30564	0.126508	10.3206	5.68531e-25	8.24108e-23
ENSG00000147650	LRP12	protein_coding	1316.75	1.30425	0.151091	8.63219	6.01896e-18	4.5726e-16
ENSG00000105355	PLIN3	protein_coding	2718.8	1.3017	0.152092	8.55865	1.14199e-17	8.27679e-16
ENSG00000174485	DENND4A	protein_coding	1559.92	-1.29411	0.128351	-10.0826	6.59728e-24	8.75771e-22
ENSG00000084734	GCKR	protein_coding	717.857	-1.2904	0.129804	-9.94118	2.75554e-23	3.40688e-21
ENSG00000108950	FAM20A	protein_coding	131.937	1.28879	0.38041	3.38789	0.000704332	0.00459748
ENSG00000087842	PIR	protein_coding	106.937	-1.28733	0.219918	-5.85369	4.80786e-09	1.10441e-07
ENSG00000175489	LRRC25	protein_coding	3653.35	1.28562	0.137309	9.36296	7.75356e-21	7.57986e-19
ENSG00000124731	TREM1	protein_coding	5834.36	1.28492	0.131992	9.73483	2.14182e-22	2.39031e-20
ENSG00000101331	CCM2L	protein_coding	382.635	1.28033	0.141589	9.04263	1.52941e-19	1.35827e-17
ENSG00000142512	SIGLEC10	protein_coding	184.056	1.27063	0.211689	6.00233	1.94509e-09	4.70817e-08
ENSG00000108342	CSF3	protein_coding	20616.7	-1.26393	0.146939	-8.60173	7.85203e-18	5.82482e-16
ENSG00000099785	MARCH2	protein_coding	685.088	1.26133	0.178611	7.06192	1.64219e-12	6.18199e-11
ENSG00000178573	MAF	protein_coding	239.402	1.25846	0.206248	6.10167	1.04968e-09	2.64223e-08
ENSG00000127084	FGD3	protein_coding	576.89	1.25736	0.128361	9.79544	1.17778e-22	1.35027e-20
ENSG00000075426	FOSL2	protein_coding	15712.2	1.2548	0.155666	8.06081	7.57897e-16	4.40453e-14
ENSG00000074054	CLASP1	protein_coding	474.153	1.25437	0.138514	9.05587	1.35482e-19	1.21175e-17
ENSG00000115073	ACTR1B	protein_coding	334.468	-1.25316	0.161295	-7.76939	7.88637e-15	4.10971e-13
ENSG00000136379	ABHD17C	protein_coding	1102.58	1.25291	0.33607	3.72813	0.000192905	0.00152141
ENSG00000172551	MUCL1	protein_coding	113.277	1.25204	0.392677	3.18846	0.00143031	0.0083454
ENSG00000167613	LAIR1	protein_coding	7143.33	1.25006	0.116691	10.7126	8.87948e-27	1.55527e-24
ENSG00000122122	SASH3	protein_coding	870.011	1.25003	0.136525	9.15601	5.38528e-20	5.0682e-18
ENSG00000198682	PAPSS2	protein_coding	2367.95	1.24429	0.144736	8.59697	8.18513e-18	6.03642e-16
ENSG00000165025	SYK	protein_coding	3046.12	1.24425	0.139826	8.89853	5.65916e-19	4.63426e-17
ENSG00000121743	GJA3	protein_coding	206.395	-1.2442	0.230168	-5.4056	6.45917e-08	1.16367e-06
ENSG00000099250	NRP1	protein_coding	1202.34	-1.24144	0.133829	-9.27633	1.7541e-20	1.67583e-18
ENSG00000161642	ZNF385A	protein_coding	231.996	1.24074	0.175943	7.05194	1.76435e-12	6.58291e-11
ENSG00000182957	SPATA13	protein_coding	3071.89	1.24067	0.320085	3.87607	0.000106157	0.000908239
ENSG00000113749	HRH2	protein_coding	127.766	1.23935	0.238334	5.20006	1.99223e-07	3.26711e-06
ENSG00000135929	CYP27A1	protein_coding	855.178	-1.239	0.133154	-9.30498	1.3402e-20	1.30009e-18
ENSG00000182578	CSF1R	protein_coding	1502.58	1.2338	0.131261	9.3996	5.47686e-21	5.57005e-19
ENSG00000135636	DYSF	protein_coding	370.573	1.23132	0.346428	3.55433	0.000378936	0.00271521
ENSG00000185950	IRS2	protein_coding	325.676	1.23044	0.159141	7.7318	1.0604e-14	5.45826e-13
ENSG00000103005	USB1	protein_coding	1204.8	1.22784	0.126222	9.72762	2.29909e-22	2.54332e-20
ENSG00000153162	BMP6	protein_coding	199.094	1.22778	0.174049	7.05421	1.73584e-12	6.49577e-11
ENSG00000106178	CCL24	protein_coding	409.119	-1.22478	0.41349	-2.96204	0.00305605	0.015673
ENSG00000176182	MYPOP	protein_coding	50.521	1.22405	0.312158	3.92125	8.80921e-05	0.000773576
ENSG00000118596	SLC16A7	protein_coding	150.034	1.22286	0.215591	5.67212	1.41043e-08	2.9303e-07
ENSG00000198959	TGM2	protein_coding	104.707	1.2208	0.258149	4.72904	2.25585e-06	2.98515e-05
ENSG00000135821	GLUL	protein_coding	3848.91	1.22009	0.114469	10.6588	1.58708e-26	2.66863e-24
ENSG00000204394	VARS	protein_coding	288.359	-1.21803	0.16068	-7.58042	3.44428e-14	1.60873e-12
ENSG00000127954	STEAP4	protein_coding	445.45	-1.21509	0.35326	-3.43965	0.000582468	0.00389899
ENSG00000158825	CDA	protein_coding	52.8127	1.21407	0.319007	3.80577	0.000141363	0.00116366
ENSG00000134882	UBAC2	protein_coding	867.04	1.21195	0.13746	8.81678	1.17804e-18	9.40267e-17
ENSG00000143153	ATP1B1	protein_coding	204.049	-1.21169	0.209523	-5.78312	7.33284e-09	1.61669e-07
ENSG00000271605	MILR1	protein_coding	128.151	1.20602	0.195593	6.16597	7.00542e-10	1.81036e-08
ENSG00000076604	TRAF4	protein_coding	817.67	-1.20315	0.153332	-7.84671	4.27091e-15	2.28222e-13
ENSG00000069493	CLEC2D	protein_coding	684.183	-1.2013	0.150455	-7.98444	1.41158e-15	7.94852e-14
ENSG00000164823	OSGIN2	protein_coding	948.553	-1.20042	0.131951	-9.09748	9.24482e-20	8.57253e-18
ENSG00000139211	AMIGO2	protein_coding	234.685	-1.19657	0.181789	-6.5822	4.63553e-11	1.41546e-09
ENSG00000072864	NDE1	protein_coding	470.024	-1.19225	0.152859	-7.79963	6.20908e-15	3.27627e-13
ENSG00000163082	SGPP2	protein_coding	9038.94	-1.19053	0.126848	-9.38543	6.26585e-21	6.27132e-19
ENSG00000215114	UBXN2B	protein_coding	129.608	1.18988	0.209755	5.67273	1.40539e-08	2.92464e-07
ENSG00000159399	HK2	protein_coding	927.388	1.18887	0.139713	8.50933	1.74945e-17	1.23253e-15
ENSG00000107874	CUEDC2	protein_coding	294.755	1.18812	0.167396	7.09762	1.2692e-12	4.90977e-11
ENSG00000005302	MSL3	protein_coding	563.435	1.18326	0.145816	8.11474	4.86835e-16	2.86891e-14
ENSG00000167604	NFKBID	protein_coding	1128.2	-1.18193	0.129201	-9.148	5.79961e-20	5.4177e-18
ENSG00000125355	TMEM255A	protein_coding	220.646	-1.17993	0.178257	-6.61924	3.61045e-11	1.12146e-09
ENSG00000108688	CCL7	protein_coding	4032.38	1.17963	0.139679	8.44533	3.03177e-17	2.03371e-15
ENSG00000170113	NIPA1	protein_coding	438.195	-1.17268	0.1385	-8.46697	2.51854e-17	1.74245e-15
ENSG00000198624	CCDC69	protein_coding	188.711	1.16883	0.208062	5.61773	1.93487e-08	3.86086e-07
ENSG00000125657	TNFSF9	protein_coding	1128.31	-1.16591	0.15992	-7.29063	3.08517e-13	1.2926e-11
ENSG00000165474	GJB2	protein_coding	9758.38	-1.1644	0.141814	-8.21078	2.19762e-16	1.33241e-14
ENSG00000133597	ADCK2	protein_coding	149.623	1.16422	0.189188	6.15379	7.56546e-10	1.94314e-08
ENSG00000138623	SEMA7A	protein_coding	231.421	-1.16181	0.171605	-6.77026	1.28554e-11	4.25511e-10
ENSG00000137198	GMPR	protein_coding	141.326	1.15992	0.201305	5.76201	8.31168e-09	1.81977e-07
ENSG00000136720	HS6ST1	protein_coding	250.797	1.1595	0.182481	6.35409	2.09666e-10	5.84978e-09
ENSG00000112149	CD83	protein_coding	25528.1	-1.15933	0.122753	-9.44442	3.57379e-21	3.69419e-19
ENSG00000115107	STEAP3	protein_coding	276.633	1.15638	0.209491	5.51996	3.39075e-08	6.45932e-07
ENSG00000135363	LMO2	protein_coding	1292.01	1.15512	0.171359	6.74096	1.57346e-11	5.10099e-10
ENSG00000148175	STOM	protein_coding	2464.85	1.15494	0.174117	6.63311	3.2868e-11	1.03625e-09
ENSG00000182853	VMO1	protein_coding	111.148	1.14831	0.217822	5.27176	1.35124e-07	2.29038e-06
ENSG00000142347	MYO1F	protein_coding	2110.18	1.1463	0.138236	8.29235	1.11035e-16	6.864e-15
ENSG00000112394	SLC16A10	protein_coding	1609.23	1.14016	0.319136	3.57265	0.000353387	0.00255098
ENSG00000277117	ICOSLG	protein_coding	150.361	-1.13996	0.208121	-5.47737	4.31683e-08	8.0635e-07
ENSG00000139832	RAB20	protein_coding	1469.9	1.13909	0.127865	8.90853	5.17159e-19	4.26268e-17
ENSG00000112343	TRIM38	protein_coding	2133.83	1.13785	0.112386	10.1245	4.30115e-24	5.89584e-22
ENSG00000075223	SEMA3C	protein_coding	465.716	1.13567	0.186495	6.08956	1.13222e-09	2.83866e-08
ENSG00000179750	APOBEC3B	protein_coding	444.89	1.13544	0.18174	6.24758	4.16867e-10	1.12814e-08
ENSG00000116016	EPAS1	protein_coding	261.022	1.13524	0.163695	6.93508	4.05986e-12	1.45451e-10
ENSG00000158457	TSPAN33	protein_coding	1908.82	-1.12997	0.13565	-8.33003	8.08225e-17	5.12187e-15
ENSG00000122862	SRGN	protein_coding	78844.8	1.12984	0.106449	10.6139	2.56786e-26	4.15171e-24
ENSG00000167034	NKX3-1	protein_coding	154.802	1.12956	0.187673	6.01875	1.75769e-09	4.27919e-08
ENSG00000275385	CCL18	protein_coding	278.474	-1.12812	0.180835	-6.23844	4.41964e-10	1.19094e-08
ENSG00000049249	TNFRSF9	protein_coding	1078.44	-1.12609	0.119901	-9.39181	5.89754e-21	5.94991e-19
ENSG00000253831	ETV3L	protein_coding	335.812	-1.12195	0.161993	-6.92591	4.33192e-12	1.53887e-10
ENSG00000111145	ELK3	protein_coding	470.221	1.12005	0.160886	6.96177	3.36025e-12	1.22121e-10
ENSG00000123338	NCKAP1L	protein_coding	778.682	1.11849	0.161775	6.91388	4.71568e-12	1.66116e-10
ENSG00000164949	GEM	protein_coding	727.15	1.11267	0.144795	7.68449	1.53612e-14	7.62678e-13
ENSG00000183891	TTC32	protein_coding	109.01	-1.11249	0.216118	-5.14757	2.63877e-07	4.2284e-06
ENSG00000078401	EDN1	protein_coding	580.181	1.11037	0.334624	3.31826	0.000905796	0.00568874
ENSG00000131495	NDUFA2	protein_coding	213.475	1.10987	0.182047	6.09662	1.08336e-09	2.72155e-08
ENSG00000115226	FNDC4	protein_coding	128.088	-1.10606	0.201784	-5.48143	4.21908e-08	7.89868e-07
ENSG00000139289	PHLDA1	protein_coding	1088.61	-1.10529	0.289501	-3.8179	0.00013459	0.00111372
ENSG00000065989	PDE4A	protein_coding	2008.62	1.09922	0.138909	7.91326	2.50743e-15	1.36298e-13
ENSG00000118762	PKD2	protein_coding	172.954	1.0973	0.176294	6.22426	4.8384e-10	1.29e-08
ENSG00000213523	SRA1	protein_coding	469.526	1.09725	0.14625	7.50255	6.25873e-14	2.82899e-12
ENSG00000261371	PECAM1	protein_coding	281.676	1.09609	0.193517	5.66404	1.47852e-08	3.04667e-07
ENSG00000176903	PNMA1	protein_coding	326.786	1.09453	0.148395	7.37581	1.63348e-13	7.07897e-12
ENSG00000156973	PDE6D	protein_coding	104.476	1.09357	0.210974	5.18345	2.17813e-07	3.54889e-06
ENSG00000196562	SULF2	protein_coding	267.974	1.09186	0.160649	6.79654	1.07163e-11	3.57521e-10
ENSG00000196396	PTPN1	protein_coding	9120.04	1.09149	0.11556	9.44523	3.54615e-21	3.69419e-19
ENSG00000198189	HSD17B11	protein_coding	114.533	1.09101	0.22758	4.79393	1.63544e-06	2.22727e-05
ENSG00000140968	IRF8	protein_coding	2849.74	-1.08659	0.111785	-9.7204	2.46803e-22	2.70646e-20
ENSG00000105339	DENND3	protein_coding	1098.92	1.08567	0.124093	8.74884	2.15556e-18	1.69899e-16
ENSG00000178385	PLEKHM3	protein_coding	772.836	-1.08218	0.125629	-8.61404	7.05298e-18	5.26303e-16
ENSG00000185022	MAFF	protein_coding	2628.25	-1.08191	0.12734	-8.49623	1.95851e-17	1.37215e-15
ENSG00000175591	P2RY2	protein_coding	241.608	1.08189	0.185888	5.82015	5.87932e-09	1.31929e-07
ENSG00000158773	USF1	protein_coding	520.438	1.07864	0.134851	7.99876	1.2568e-15	7.15648e-14
ENSG00000184216	IRAK1	protein_coding	2950.83	1.07711	0.129385	8.32484	8.44432e-17	5.32457e-15
ENSG00000277632	CCL3	protein_coding	210578	-1.07704	0.145772	-7.3885	1.48492e-13	6.50221e-12
ENSG00000116741	RGS2	protein_coding	1465.9	1.07625	0.326876	3.29254	0.000992856	0.00616186
ENSG00000156171	DRAM2	protein_coding	137.179	1.07537	0.213137	5.04542	4.52524e-07	6.94255e-06
ENSG00000181788	SIAH2	protein_coding	891.776	-1.07508	0.152276	-7.06007	1.66417e-12	6.24607e-11
ENSG00000169184	MN1	protein_coding	990.694	1.07102	0.123297	8.68652	3.73723e-18	2.87379e-16
ENSG00000173262	SLC2A14	protein_coding	243.253	1.06839	0.167913	6.36277	1.98142e-10	5.54555e-09
ENSG00000203485	INF2	protein_coding	525.993	-1.06753	0.133467	-7.99846	1.2598e-15	7.15648e-14
ENSG00000163121	NEURL3	protein_coding	506.017	-1.06601	0.339406	-3.14082	0.00168476	0.00955761
ENSG00000120875	DUSP4	protein_coding	3347.15	1.06511	0.117256	9.08369	1.04954e-19	9.59116e-18
ENSG00000188211	NCR3LG1	protein_coding	2005.89	-1.05967	0.124282	-8.52637	1.5101e-17	1.07593e-15
ENSG00000128383	APOBEC3A	protein_coding	9626	1.0573	0.154888	6.82624	8.71705e-12	2.9472e-10
ENSG00000102572	STK24	protein_coding	2455.37	1.05729	0.13497	7.83352	4.74397e-15	2.51371e-13
ENSG00000024862	CCDC28A	protein_coding	56.175	1.05029	0.278684	3.76876	0.000164062	0.00132204
ENSG00000130449	ZSWIM6	protein_coding	1235.9	1.05027	0.128967	8.14367	3.83485e-16	2.27048e-14
ENSG00000175556	LONRF3	protein_coding	253.736	1.05006	0.212546	4.94041	7.79587e-07	1.13289e-05
ENSG00000171552	BCL2L1	protein_coding	1589.97	-1.04972	0.148563	-7.06583	1.59656e-12	6.06451e-11
ENSG00000154217	PITPNC1	protein_coding	512.715	1.04744	0.160935	6.50848	7.59156e-11	2.22645e-09
ENSG00000134954	ETS1	protein_coding	809.971	1.04693	0.159245	6.57433	4.88728e-11	1.47802e-09
ENSG00000164825	DEFB1	protein_coding	27.5539	1.04656	0.34905	2.99831	0.00271478	0.0142176
ENSG00000148671	ADIRF	protein_coding	31.7441	-1.04482	0.322268	-3.24206	0.00118667	0.0071535
ENSG00000106367	AP1S1	protein_coding	41.019	1.04472	0.299405	3.48932	0.000484251	0.00333528
ENSG00000131069	ACSS2	protein_coding	215.964	1.04336	0.174177	5.99023	2.09546e-09	5.02393e-08
ENSG00000136205	TNS3	protein_coding	2651.22	1.04293	0.154604	6.7458	1.52182e-11	4.94631e-10
ENSG00000135272	MDFIC	protein_coding	966.213	-1.04166	0.114556	-9.09295	9.6389e-20	8.87271e-18
ENSG00000187764	SEMA4D	protein_coding	954.86	1.03598	0.137274	7.54685	4.45906e-14	2.05231e-12
ENSG00000105447	GRWD1	protein_coding	359.875	-1.03544	0.150843	-6.86436	6.67915e-12	2.29512e-10
ENSG00000135912	TTLL4	protein_coding	872.433	-1.0339	0.127614	-8.10179	5.4157e-16	3.16192e-14
ENSG00000153234	NR4A2	protein_coding	205.283	-1.03389	0.190489	-5.42752	5.71409e-08	1.03834e-06
ENSG00000148840	PPRC1	protein_coding	795.204	-1.03281	0.135276	-7.63488	2.26022e-14	1.07969e-12
ENSG00000109062	SLC9A3R1	protein_coding	150.182	1.02967	0.188931	5.45001	5.03667e-08	9.2591e-07
ENSG00000175215	CTDSP2	protein_coding	1269.54	1.02951	0.138366	7.44042	1.00362e-13	4.44095e-12
ENSG00000171862	PTEN	protein_coding	1354.98	1.02935	0.134639	7.64526	2.08522e-14	1.00369e-12
ENSG00000138756	BMP2K	protein_coding	371.372	1.02809	0.154658	6.64753	2.98047e-11	9.4439e-10
ENSG00000169902	TPST1	protein_coding	172.733	1.02808	0.190791	5.38851	7.10436e-08	1.27444e-06
ENSG00000168899	VAMP5	protein_coding	37.3196	1.02773	0.307812	3.33883	0.000841326	0.005337
ENSG00000139725	RHOF	protein_coding	910.742	-1.02611	0.127465	-8.05011	8.2719e-16	4.77687e-14
ENSG00000172765	TMCC1	protein_coding	239.831	1.0223	0.179572	5.69298	1.24839e-08	2.62391e-07
ENSG00000005059	CCDC109B	protein_coding	320.535	1.02202	0.169675	6.0234	1.70792e-09	4.19039e-08
ENSG00000106723	SPIN1	protein_coding	210.585	1.02172	0.174873	5.84264	5.13803e-09	1.16749e-07
ENSG00000131873	CHSY1	protein_coding	1306.84	1.02049	0.152295	6.70076	2.07334e-11	6.63626e-10
ENSG00000197381	ADARB1	protein_coding	316.169	1.01988	0.148297	6.87727	6.10107e-12	2.11958e-10
ENSG00000204217	BMPR2	protein_coding	717.997	1.01747	0.139315	7.30336	2.80666e-13	1.18377e-11
ENSG00000182810	DDX28	protein_coding	82.4408	-1.01721	0.224636	-4.52823	5.94789e-06	7.10984e-05
ENSG00000125735	TNFSF14	protein_coding	495.261	-1.01657	0.136119	-7.46827	8.1258e-14	3.60826e-12
ENSG00000089041	P2RX7	protein_coding	3909.09	-1.01651	0.120323	-8.44818	2.95869e-17	2.00602e-15
ENSG00000177989	ODF3B	protein_coding	305.745	1.01648	0.157232	6.46482	1.01418e-10	2.91339e-09
ENSG00000158882	TOMM40L	protein_coding	101.552	1.01585	0.208901	4.86281	1.15732e-06	1.62167e-05
ENSG00000160789	LMNA	protein_coding	1053.94	-1.01504	0.127276	-7.97511	1.5224e-15	8.45769e-14
ENSG00000137547	MRPL15	protein_coding	138.093	-1.01488	0.190641	-5.3235	1.01787e-07	1.76324e-06
ENSG00000123342	MMP19	protein_coding	5908.73	-1.01339	0.149908	-6.76009	1.37907e-11	4.52903e-10
ENSG00000138448	ITGAV	protein_coding	2916.55	1.01338	0.131361	7.71446	1.21494e-14	6.15328e-13
ENSG00000132589	FLOT2	protein_coding	400.52	1.01002	0.181218	5.57352	2.49647e-08	4.87353e-07
ENSG00000089048	ESF1	protein_coding	149.661	-1.00774	0.188261	-5.35289	8.65593e-08	1.52671e-06
ENSG00000155115	GTF3C6	protein_coding	249.658	-1.00641	0.157422	-6.39307	1.62587e-10	4.60761e-09
ENSG00000276085	CCL3L3	protein_coding	58727	-1.00602	0.31808	-3.1628	0.00156262	0.0089533
ENSG00000163739	CXCL1	protein_coding	39386.8	-1.00534	0.358894	-2.80122	0.00509103	0.0236824
ENSG00000150337	FCGR1A	protein_coding	210.235	1.00429	0.226643	4.43118	9.37209e-06	0.000107067
ENSG00000197646	PDCD1LG2	protein_coding	204.658	1.00425	0.228003	4.40453	1.06013e-05	0.000118733
ENSG00000117448	AKR1A1	protein_coding	335.791	-1.00169	0.145014	-6.9075	4.93284e-12	1.73281e-10
ENSG00000155903	RASA2	protein_coding	775.016	1.00152	0.145715	6.87317	6.27889e-12	2.17536e-10
ENSG00000112137	PHACTR1	protein_coding	1323.87	-1.00117	0.131228	-7.62926	2.361e-14	1.12357e-12
ENSG00000129465	RIPK3	protein_coding	127.359	1.00115	0.19195	5.21568	1.83146e-07	3.01915e-06
ENSG00000119408	NEK6	protein_coding	1315.33	1.00029	0.169878	5.8883	3.90186e-09	9.11228e-08
